# Supplementary material for: The Novel DNA Binding Mechanism of Ridinilazole, a Precision Clostridiodes difficile Antibiotic
Source: Antimicrob Agents Chemother. 2023 Apr 24;67(5):e01563-22. doi: 10.1128/aac.01563-22 (PMC10246881; doi:10.1128/aac.01563-22)
Supplement: Supplemental file 2 — Supplemental material. Download aac.01563-22-s0002.xlsx, XLSX file, 3.9 MB [file aac.01563-22-s0002.xlsx]

## Sheet: 15 min RDZ vs DMSO
RefSeq Gene ID	baseMean	log2FoldChange	lfcSE	stat	pvalue	padj	Mean_TPM	locus_tag	old_locus_tag	source	type	ID	Name	gene_biotype	seqnames	start	end	width	strand	Entrez_GeneID	UniProt_Entry	UniProt_Entry.name	UniProt_Protein.names	UniProt_Gene.names	UniProt_Gene.names_without_old_locus_tag	UniProt_Length	UniProt_Status	UniProt_Organism	Kegg_Gene_ID	Kegg_Orthology	Kegg_Gene_Name	STRING_id
CD630_RS04285	14958.8	10.32	0.362627	28.4589	3.7776e-178	1.53116e-176	1457.11	CD630_RS04285	CD630_07400	RefSeq	gene	gene-CD630_RS04285	CD630_RS04285	protein_coding	NC_009089.1	902546	903643	1098	-	NA	Q189T4	Q189T4_CLOD6	Putative pyridoxal phosphate-dependent aminotransferase	CD630_07400	CD630_07400	365	unreviewed	Clostridioides difficile (strain 630) (Peptoclostridium difficile)	cdf:CD630_07400	ko:K03430	putative pyridoxal phosphate-dependent aminotransferase	272563.CD630_07400
CD630_RS12660	37998	9.17518	0.247676	37.0451	2.15552e-300	2.23275e-298	3053.97	CD630_RS12660	CD630_23510	RefSeq	gene	gene-CD630_RS12660	grdB	protein_coding	NC_009089.1	2720249	2721559	1311	-	57297739	Q185M3	Q185M3_CLOD6	Glycine reductase complex component B gamma subunit (Selenocysteine) (EC 1.21.4.2)	grdB CD630_23510	grdB	436	unreviewed	Clostridioides difficile (strain 630) (Peptoclostridium difficile)	cdf:CD630_23510	ko:K10672	grdB; Glycine reductase complex component B gamma subunit (selenocysteine)	272563.CD630_23510
CD630_RS12665	10725.4	8.94276	0.21493	41.6078	0	0	2367.3	CD630_RS12665	CD630_23520	RefSeq	gene	gene-CD630_RS12665	CD630_RS12665	protein_coding	NC_009089.1	2721591	2722064	474	-	57297738	Q185M6	Q185M6_CLOD6	Glycine reductase complex selenoprotein A (Selenocysteine) (EC 1.21.4.2) (EC 1.21.4.3) (EC 1.21.4.4)	grdA CD630_23520	grdA	157	unreviewed	Clostridioides difficile (strain 630) (Peptoclostridium difficile)	cdf:CD630_23520	ko:K10670	grdA; Glycine reductase complex selenoprotein A (selenocysteine)	272563.CD630_23520
CD630_RS12670	26402.1	8.54457	0.223021	38.3129	0	0	2097.34	CD630_RS12670	CD630_23540	RefSeq	gene	gene-CD630_RS12670	CD630_RS12670	protein_coding	NC_009089.1	2722176	2723462	1287	-	57297737	Q185M5	Q185M5_CLOD6	Glycine reductase complex component B subunits alpha and beta (Selenoprotein PB alpha/beta) (EC 1.21.4.2)	grdE CD630_23540	grdE	428	unreviewed	Clostridioides difficile (strain 630) (Peptoclostridium difficile)	cdf:CD630_23540	ko:K10671	grdE; Glycine reductase complex component B subunits alpha and beta (Selenoprotein PB alpha/beta) [Contains: Betaine reductase component B subunit beta; Betaine reductase component B subunit alpha]	272563.CD630_23540
CD630_RS11695	88475.4	8.3248	0.198856	41.8635	0	0	7077.36	CD630_RS11695	CD630_21580	RefSeq	gene	gene-CD630_RS11695	CD630_RS11695	protein_coding	NC_009089.1	2496541	2497860	1320	-	NA	Q185U6	Q185U6_CLOD6	4-aminobutyrate aminotransferase (EC 2.6.1.-)	gabT CD630_21580	gabT	441	unreviewed	Clostridioides difficile (strain 630) (Peptoclostridium difficile)	cdf:CD630_21580	ko:K00823	gabT; 4-aminobutyrate aminotransferase	272563.CD630_21580
CD630_RS12655	16445.9	8.32284	0.161634	51.492	0	0	1140.73	CD630_RS12655	CD630_23490	RefSeq	gene	gene-CD630_RS12655	CD630_RS12655	protein_coding	NC_009089.1	2718461	2719993	1533	-	57297740	Q185M4	Q185M4_CLOD6	Glycine reductase complex component C subunit beta (Protein PC beta) (EC 1.21.4.2)	grdC CD630_23490	grdC	510	unreviewed	Clostridioides difficile (strain 630) (Peptoclostridium difficile)	cdf:CD630_23490	ko:K21577	grdC; Glycine reductase complex component C subunit beta (Protein PC beta)	272563.CD630_23490
CD630_RS12675	3137.06	8.25417	0.14616	56.4733	0	0	1038.35	CD630_RS12675	CD630_23550	RefSeq	gene	gene-CD630_RS12675	CD630_RS12675	protein_coding	NC_009089.1	2723731	2724048	318	-	57297736	Q185M8	Q185M8_CLOD6	Thioredoxin	trxA2 CD630_23550	trxA2	105	unreviewed	Clostridioides difficile (strain 630) (Peptoclostridium difficile)	cdf:CD630_23550	ko:K03671	trxA2; Thioredoxin 2 (Trx2)	272563.CD630_23550
CD630_RS15150	93.3912	8.09962	0.784122	10.3295	5.18103e-25	2.5026e-24	8.52671	CD630_RS15150	CD630_28360	RefSeq	gene	gene-CD630_RS15150	CD630_RS15150	protein_coding	NC_009089.1	3314564	3315754	1191	-	57297240	Q183S1	Q183S1_CLOD6	Putative peptidase, M20D family (EC 3.5.1.-)	CD630_28360	CD630_28360	396	unreviewed	Clostridioides difficile (strain 630) (Peptoclostridium difficile)	cdf:CD630_28360	NA	putative peptidase, M20D family	272563.CD630_28360
CD630_RS12650	7173.96	7.9784	0.140773	56.6756	0	0	639.723	CD630_RS12650	CD630_23480	RefSeq	gene	gene-CD630_RS12650	CD630_RS12650	protein_coding	NC_009089.1	2717305	2718450	1146	-	57297741	Q185M1	Q185M1_CLOD6	Glycine reductase complex component C subunit alpha (Protein PC alpha) (EC 1.21.4.2) (EC 1.21.4.3) (EC 1.21.4.4)	grdD CD630_23480	grdD	381	unreviewed	Clostridioides difficile (strain 630) (Peptoclostridium difficile)	cdf:CD630_23480	ko:K21576	grdD; Glycine reductase complex component C subunit alpha (Protein PC alpha)	272563.CD630_23480
CD630_RS12680	5504.25	7.46416	0.217296	34.3502	1.39942e-258	1.11031e-256	628.541	CD630_RS12680	CD630_23560	RefSeq	gene	gene-CD630_RS12680	trxB	protein_coding	NC_009089.1	2724146	2725093	948	-	57297735	Q185M7	Q185M7_CLOD6	Thioredoxin reductase (EC 1.8.1.9)	trxB3 CD630_23560	trxB3	315	unreviewed	Clostridioides difficile (strain 630) (Peptoclostridium difficile)	cdf:CD630_23560	ko:K00384	trxB3; Thioredoxin reductase 3	272563.CD630_23560
CD630_RS03810	492.375	7.36398	0.331048	22.2445	1.27624e-109	2.46586e-108	26.0972	CD630_RS03810	CD630_06490	RefSeq	gene	gene-CD630_RS03810	CD630_RS03810	protein_coding	NC_009089.1	771533	773599	2067	+	NA	Q189J3	Q189J3_CLOD6	Putative peptidase, S9 family	CD630_06490	CD630_06490	669	unreviewed	Clostridioides difficile (strain 630) (Peptoclostridium difficile)	cdf:CD630_06490	NA	putative peptidase, S9 family	272563.CD630_06490
CD630_RS10645	8285.75	7.25398	0.147249	49.2634	0	0	695.409	CD630_RS10645	CD630_19660	RefSeq	gene	gene-CD630_RS10645	CD630_RS10645	protein_coding	NC_009089.1	2267177	2268475	1299	-	57298185	Q187S7	Q187S7_CLOD6	Putative acyl-CoA thioesterase	CD630_19660	CD630_19660	432	unreviewed	Clostridioides difficile (strain 630) (Peptoclostridium difficile)	cdf:CD630_19660	NA	putative acyl-CoA thioesterase	272563.CD630_19660
CD630_RS10640	7124.88	6.89481	0.134623	51.2156	0	0	541.639	CD630_RS10640	CD630_19650	RefSeq	gene	gene-CD630_RS10640	CD630_RS10640	protein_coding	NC_009089.1	2265596	2266987	1392	-	NA	Q187S3	Q187S3_CLOD6	Putative permease	CD630_19650	CD630_19650	463	unreviewed	Clostridioides difficile (strain 630) (Peptoclostridium difficile)	cdf:CD630_19650	NA	putative permease	272563.CD630_19650
CD630_RS15145	672.01	6.64433	0.258624	25.6911	1.46895e-145	4.31317e-144	45.2949	CD630_RS15145	CD630_28350	RefSeq	gene	gene-CD630_RS15145	CD630_RS15145	protein_coding	NC_009089.1	3312971	3314473	1503	-	57297241	Q183S2	Q183S2_CLOD6	Aminobenzoyl-glutamate transport protein	abgT CD630_28350	abgT	500	unreviewed	Clostridioides difficile (strain 630) (Peptoclostridium difficile)	cdf:CD630_28350	ko:K12942	abgT; Aminobenzoyl-glutamate transport protein	272563.CD630_28350
CD630_RS12685	2829.49	6.63372	0.120256	55.1633	0	0	795.621	CD630_RS12685	CD630_23570	RefSeq	gene	gene-CD630_RS12685	CD630_RS12685	protein_coding	NC_009089.1	2725189	2725560	372	-	57297734	Q185M9	Q185M9_CLOD6	Putative glycine reductase complex component	grdX CD630_23570	grdX	123	unreviewed	Clostridioides difficile (strain 630) (Peptoclostridium difficile)	cdf:CD630_23570	NA	grdX; putative glycine reductase complex component	272563.CD630_23570
CD630_RS12765	5812.45	6.50449	0.160209	40.6001	0	0	401.284	CD630_RS12765	CD630_23730	RefSeq	gene	gene-CD630_RS12765	CD630_RS12765	protein_coding	NC_009089.1	2739313	2740770	1458	+	57297716	Q185P3	Q185P3_CLOD6	Putative CstA-like carbon starvation protein	CD630_23730	CD630_23730	485	unreviewed	Clostridioides difficile (strain 630) (Peptoclostridium difficile)	cdf:CD630_23730	NA	putative CstA-like carbon starvation protein	272563.CD630_23730
CD630_RS15110	6119.8	6.4821	0.189497	34.2069	1.909e-256	1.45279e-254	563.665	CD630_RS15110	CD630_28280	RefSeq	gene	gene-CD630_RS15110	CD630_RS15110	protein_coding	NC_009089.1	3300169	3301359	1191	+	NA	Q183R4	Q183R4_CLOD6	Aminotransferase (EC 2.6.1.-)	CD630_28280	CD630_28280	399	unreviewed	Clostridioides difficile (strain 630) (Peptoclostridium difficile)	cdf:CD630_28280	ko:K11358	putative pyridoxal phosphate-dependent transferase	272563.CD630_28280
CD630_RS01540	7694.59	5.994	0.167473	35.7908	1.53352e-280	1.42962e-278	229.016	CD630_RS01540	CD630_02030	RefSeq	gene	gene-CD630_RS01540	uvrA	protein_coding	NC_009089.1	262205	265633	3429	-	NA	Q18CU1	Q18CU1_CLOD6	Putative UvrABC system protein A 1 (UvrA protein 1) (Excinuclease ABC subunit A 1)	CD630_02030	CD630_02030	1142	unreviewed	Clostridioides difficile (strain 630) (Peptoclostridium difficile)	cdf:CD630_02030	NA	putative UvrABC system protein A 1 (UvrA protein 1) (Excinuclease ABC subunit A 1)	272563.CD630_02030
CD630_RS09630	3123.15	5.85102	0.21601	27.0868	1.40699e-161	4.85803e-160	341.524	CD630_RS09630	CD630_17670	RefSeq	gene	gene-CD630_RS09630	gap	protein_coding	NC_009089.1	2044418	2045434	1017	+	NA	Q186X6	Q186X6_CLOD6	Glyceraldehyde-3-phosphate dehydrogenase (EC 1.2.1.-)	gapB CD630_17670	gapB	338	unreviewed	Clostridioides difficile (strain 630) (Peptoclostridium difficile)	cdf:CD630_17670	ko:K00134	gapB; Glyceraldehyde-3-phosphate dehydrogenase (GAPDH)	272563.CD630_17670
CD630_RS11420	1528.75	5.73941	0.12761	44.9762	0	0	231.426	CD630_RS11420	CD630_21050	RefSeq	gene	gene-CD630_RS11420	CD630_RS11420	protein_coding	NC_009089.1	2432420	2433127	708	-	57298040	Q188H3	Q188H3_CLOD6	ABC-type transport system, multidrug-family ATP-binding protein (EC 3.6.3.-)	CD630_21050	CD630_21050	235	unreviewed	Clostridioides difficile (strain 630) (Peptoclostridium difficile)	cdf:CD630_21050	ko:K01990	ABC-type transport system, multidrug-family ATP-binding protein	272563.CD630_21050
CD630_RS12770	67.1446	5.64603	0.445116	12.6844	7.216e-37	4.76256e-36	17.7901	CD630_RS12770	CD630_23740	RefSeq	gene	gene-CD630_RS12770	CD630_RS12770	protein_coding	NC_009089.1	2740993	2741421	429	+	NA	Q185P7	Q185P7_CLOD6	Uncharacterized protein	CD630_23740	CD630_23740	142	unreviewed	Clostridioides difficile (strain 630) (Peptoclostridium difficile)	cdf:CD630_23740	NA	conserved hypothetical protein	272563.CD630_23740
CD630_RS13200	1.94073	5.40589	1.23976	4.36042	1.29813e-05	2.8111e-05	1.33866	CD630_RS13200	NA	RefSeq	gene	gene-CD630_RS13200	CD630_RS13200	protein_coding	NC_009089.1	2832450	2832626	177	-	NA	NA	NA	NA	NA	NA	NA	NA	NA	NA	NA	NA	NA
CD630_RS11415	1274.7	5.40185	0.219008	24.6651	2.53635e-134	6.70782e-133	91.1464	CD630_RS11415	CD630_21040	RefSeq	gene	gene-CD630_RS11415	CD630_RS11415	protein_coding	NC_009089.1	2430778	2432373	1596	-	NA	Q188H1	Q188H1_CLOD6	ABC-type transport system, permease	CD630_21040	CD630_21040	531	unreviewed	Clostridioides difficile (strain 630) (Peptoclostridium difficile)	cdf:CD630_21040	ko:K01992	ABC-type transport system, permease	272563.CD630_21040
CD630_RS03815	454.903	5.35826	0.197227	27.168	1.55337e-162	5.46465e-161	24.6451	CD630_RS03815	CD630_06500	RefSeq	gene	gene-CD630_RS03815	CD630_RS03815	protein_coding	NC_009089.1	773616	775571	1956	+	NA	Q189J2	Q189J2_CLOD6	Putative peptidase, S9 family	CD630_06500	CD630_06500	651	unreviewed	Clostridioides difficile (strain 630) (Peptoclostridium difficile)	cdf:CD630_06500	NA	putative peptidase, S9 family	272563.CD630_06500
CD630_RS15140	359.765	5.34985	0.260066	20.5711	4.97917e-94	8.36366e-93	30.239	CD630_RS15140	CD630_28340	RefSeq	gene	gene-CD630_RS15140	CD630_RS15140	protein_coding	NC_009089.1	3311643	3312899	1257	-	57297242	Q183S3	Q183S3_CLOD6	Serine hydroxymethyltransferase (SHMT) (Serine methylase) (EC 2.1.2.1)	glyA1 glyA CD630_28340	glyA1 glyA	418	unreviewed	Clostridioides difficile (strain 630) (Peptoclostridium difficile)	cdf:CD630_28340	ko:K00600	glyA1; Serine hydroxymethyltransferase (Serine methylase) (SHMT)	272563.CD630_28340
CD630_RS14335	239.53	5.15868	0.274089	18.8212	5.06038e-79	6.88692e-78	27.886	CD630_RS14335	CD630_26810	RefSeq	gene	gene-CD630_RS14335	CD630_RS14335	protein_coding	NC_009089.1	3097360	3098292	933	+	NA	Q183B3	Q183B3_CLOD6	Putative sporulation protein	CD630_26810	CD630_26810	310	unreviewed	Clostridioides difficile (strain 630) (Peptoclostridium difficile)	cdf:CD630_26810	NA	putative sporulation protein	272563.CD630_26810
CD630_RS12775	42.291	5.13347	0.524312	9.79087	1.23226e-22	5.54293e-22	15.4157	CD630_RS12775	CD630_23750	RefSeq	gene	gene-CD630_RS12775	CD630_RS12775	protein_coding	NC_009089.1	2741481	2741789	309	+	57297714	Q185P6	Q185P6_CLOD6	Uncharacterized protein	CD630_23750	CD630_23750	102	unreviewed	Clostridioides difficile (strain 630) (Peptoclostridium difficile)	cdf:CD630_23750	NA	uncharacterised protein	272563.CD630_23750
CD630_RS15085	105.85	4.85829	0.318464	15.2554	1.51586e-52	1.3588e-51	10.1407	CD630_RS15085	CD630_28220	RefSeq	gene	gene-CD630_RS15085	CD630_RS15085	protein_coding	NC_009089.1	3293963	3295135	1173	-	NA	Q183Q5	Q183Q5_CLOD6	Putative glutamate carboxypeptidase, M20 family (EC 3.4.17.11)	CD630_28220	CD630_28220	390	unreviewed	Clostridioides difficile (strain 630) (Peptoclostridium difficile)	cdf:CD630_28220	ko:K01295	putative glutamate carboxypeptidase, M20 family	272563.CD630_28220
CD630_RS10995	751.301	4.81308	0.377809	12.7394	3.56929e-37	2.36831e-36	228.098	CD630_RS10995	CD630_20230	RefSeq	gene	gene-CD630_RS10995	CD630_RS10995	protein_coding	NC_009089.1	2335421	2335795	375	+	57298123	Q187Y9	Q187Y9_CLOD6	Transcriptional regulator, GntR family	CD630_20230	CD630_20230	124	unreviewed	Clostridioides difficile (strain 630) (Peptoclostridium difficile)	cdf:CD630_20230	NA	Transcriptional regulator, GntR family	272563.CD630_20230
CD630_RS03975	327.49	4.78909	0.19571	24.4703	3.05944e-132	7.86805e-131	27.4563	CD630_RS03975	CD630_06810	RefSeq	gene	gene-CD630_RS03975	CD630_RS03975	protein_coding	NC_009089.1	824262	825527	1266	+	57299369	Q189M4	Q189M4_CLOD6	Transporter, Major Facilitator Superfamily (MFS)	CD630_06810	CD630_06810	421	unreviewed	Clostridioides difficile (strain 630) (Peptoclostridium difficile)	cdf:CD630_06810	NA	Transporter, Major Facilitator Superfamily (MFS)	272563.CD630_06810
CD630_RS05895	9562.22	4.66742	0.102845	45.3832	0	0	1244.77	CD630_RS05895	CD630_10550	RefSeq	gene	gene-CD630_RS05895	CD630_RS05895	protein_coding	NC_009089.1	1248115	1248897	783	+	57299064	Q18AQ6	Q18AQ6_CLOD6	Electron transfer flavoproteins subunit beta	etfB3 CD630_10550	etfB3	260	unreviewed	Clostridioides difficile (strain 630) (Peptoclostridium difficile)	cdf:CD630_10550	ko:K03521	etfB3; Electron transfer flavoproteins subunit beta	272563.CD630_10550
CD630_RS05900	16677.1	4.66484	0.131915	35.3626	6.42282e-274	5.56993e-272	1596.17	CD630_RS05900	CD630_10560	RefSeq	gene	gene-CD630_RS05900	CD630_RS05900	protein_coding	NC_009089.1	1248916	1249926	1011	+	57299063	Q18AQ5	Q18AQ5_CLOD6	Electron transfer flavoprotein subunit alpha	etfA3 CD630_10560	etfA3	336	unreviewed	Clostridioides difficile (strain 630) (Peptoclostridium difficile)	cdf:CD630_10560	ko:K03522	etfA3; Electron transfer flavoprotein subunit alpha	272563.CD630_10560
CD630_RS15080	543.543	4.65974	0.215326	21.6404	7.48598e-104	1.34856e-102	82.5629	CD630_RS15080	CD630_28210	RefSeq	gene	gene-CD630_RS15080	CD630_RS15080	protein_coding	NC_009089.1	3293302	3293949	648	-	57297255	Q183Q6	Q183Q6_CLOD6	Putative membrane protein	CD630_28210	CD630_28210	215	unreviewed	Clostridioides difficile (strain 630) (Peptoclostridium difficile)	cdf:CD630_28210	NA	putative membrane protein	272563.CD630_28210
CD630_RS05905	9573.01	4.65265	0.113447	41.0117	0	0	1173.27	CD630_RS05905	CD630_10570	RefSeq	gene	gene-CD630_RS05905	CD630_RS05905	protein_coding	NC_009089.1	1249945	1250742	798	+	NA	Q18AQ8	Q18AQ8_CLOD6	3-hydroxybutyryl-CoA dehydratase (Crotonase) (EC 4.2.1.55)	crt2 CD630_10570	crt2	265	unreviewed	Clostridioides difficile (strain 630) (Peptoclostridium difficile)	cdf:CD630_10570	ko:K01715	crt2; 3-hydroxybutyryl-CoA dehydratase (Crotonase)	272563.CD630_10570
CD630_RS14440	6841.2	4.5936	0.174666	26.2993	1.95438e-152	6.07323e-151	614.088	CD630_RS14440	CD630_27020	RefSeq	gene	gene-CD630_RS14440	brnQ	protein_coding	NC_009089.1	3123052	3124323	1272	-	NA	Q183D6	Q183D6_CLOD6	Branched-chain amino acid transport system carrier protein	brnQ CD630_27020	brnQ	427	unreviewed	Clostridioides difficile (strain 630) (Peptoclostridium difficile)	cdf:CD630_27020	NA	brnQ; Branched-chain amino acid transport system II carrier protein	272563.CD630_27020
CD630_RS05915	9080.28	4.59349	0.125706	36.5416	2.42867e-292	2.32218e-290	803.964	CD630_RS05915	CD630_10590	RefSeq	gene	gene-CD630_RS05915	CD630_RS05915	protein_coding	NC_009089.1	1251772	1252947	1176	+	57299060	Q18AR0	THLA_CLOD6	Acetyl-CoA acetyltransferase (EC 2.3.1.9) (Acetoacetyl-CoA thiolase)	thlA CD630_10590	thlA	391	reviewed	Clostridioides difficile (strain 630) (Peptoclostridium difficile)	cdf:CD630_10590	ko:K00626	thlA1; Acetoacetyl-CoA thiolase 1	272563.CD630_10590
CD630_RS01525	403.934	4.58586	0.201197	22.7929	5.39794e-115	1.08805e-113	152.603	NA	NA	NA	NA	NA	NA	NA	NA	NA	NA	NA	NA	NA	NA	NA	NA	NA	NA	NA	NA	NA	NA	NA	NA	NA
CD630_RS03980	714.712	4.56426	0.0902072	50.5975	0	0	47.4275	CD630_RS03980	CD630_06820	RefSeq	gene	gene-CD630_RS03980	CD630_RS03980	protein_coding	NC_009089.1	825569	827167	1599	+	NA	Q189M3	Q189M3_CLOD6	Putative sodium:solute symporter	CD630_06820	CD630_06820	532	unreviewed	Clostridioides difficile (strain 630) (Peptoclostridium difficile)	cdf:CD630_06820	NA	putative sodium:solute symporter	272563.CD630_06820
CD630_RS19875	91.3204	4.54978	0.45671	9.96207	2.23352e-23	1.03207e-22	63.1285	CD630_RS19875	CD630_33682	RefSeq	gene	gene-CD630_RS19875	CD630_RS19875	protein_coding	NC_009089.1	3936389	3936565	177	+	57296755	F3Y5W2	F3Y5W2_CLOD6	Uncharacterized protein	CD630_33682	CD630_33682	58	unreviewed	Clostridioides difficile (strain 630) (Peptoclostridium difficile)	cdf:CD630_33682	NA	conserved hypothetical protein	272563.CD630_33682
CD630_RS10510	1.07122	4.53674	1.48256	3.06006	0.0022129	0.00391456	0.272116	CD630_RS10510	CD630_19400	RefSeq	gene	gene-CD630_RS10510	CD630_RS10510	protein_coding	NC_009089.1	2237581	2238027	447	-	NA	Q187P9	Q187P9_CLOD6	Putative membrane protein	CD630_19400	CD630_19400	151	unreviewed	Clostridioides difficile (strain 630) (Peptoclostridium difficile)	cdf:CD630_19400	NA	putative membrane protein	272563.CD630_19400
CD630_RS04810	10.9781	4.5288	0.871692	5.19541	2.04265e-07	4.95255e-07	3.71687	CD630_RS04810	CD630_08450	RefSeq	gene	gene-CD630_RS04810	CD630_RS04810	protein_coding	NC_009089.1	1021334	1021687	354	-	NA	Q18A39	Q18A39_CLOD6	Putative nuclease	CD630_08450	CD630_08450	117	unreviewed	Clostridioides difficile (strain 630) (Peptoclostridium difficile)	cdf:CD630_08450	NA	putative nuclease	272563.CD630_08450
CD630_RS13410	1.03645	4.51707	1.65499	2.72937	0.00634552	0.0106973	0.174491	CD630_RS13410	CD630_24970	RefSeq	gene	gene-CD630_RS13410	CD630_RS13410	protein_coding	NC_009089.1	2881906	2882610	705	-	NA	Q182I3	Q182I3_CLOD6	Competence protein ComEA	comE CD630_24970	comE	234	unreviewed	Clostridioides difficile (strain 630) (Peptoclostridium difficile)	cdf:CD630_24970	ko:K02237	comE; Competence protein ComEA	272563.CD630_24970
CD630_RS15075	453.368	4.51054	0.24063	18.7448	2.13662e-78	2.88676e-77	87.859	CD630_RS15075	CD630_28200	RefSeq	gene	gene-CD630_RS15075	CD630_RS15075	protein_coding	NC_009089.1	3292794	3293300	507	-	NA	Q183Q7	Q183Q7_CLOD6	Putative membrane protein	CD630_28200	CD630_28200	168	unreviewed	Clostridioides difficile (strain 630) (Peptoclostridium difficile)	cdf:CD630_28200	NA	putative membrane protein	272563.CD630_28200
CD630_RS11445	6804.18	4.50313	0.0803754	56.0262	0	0	1056.31	CD630_RS11445	CD630_21100	RefSeq	gene	gene-CD630_RS11445	fsa	protein_coding	NC_009089.1	2439401	2440075	675	-	NA	Q185P9	Q185P9_CLOD6	Putative transaldolase C-like (EC 2.2.1.2)	CD630_21100	CD630_21100	224	unreviewed	Clostridioides difficile (strain 630) (Peptoclostridium difficile)	cdf:CD630_21100	ko:K08314	putative transaldolase C-like	272563.CD630_21100
CD630_RS05910	10041	4.49462	0.0842351	53.358	0	0	1204.54	CD630_RS05910	CD630_10580	RefSeq	gene	gene-CD630_RS05910	CD630_RS05910	protein_coding	NC_009089.1	1250840	1251685	846	+	57299061	Q18AQ7	Q18AQ7_CLOD6	3-hydroxybutyryl-CoA dehydrogenase (EC 1.1.1.157)	hbd CD630_10580	hbd	281	unreviewed	Clostridioides difficile (strain 630) (Peptoclostridium difficile)	cdf:CD630_10580	ko:K00074	hbd; 3-hydroxybutyryl-CoA dehydrogenase	272563.CD630_10580
CD630_RS11375	493.297	4.42441	0.28815	15.3545	3.30268e-53	3.00383e-52	110.52	CD630_RS11375	CD630_20970	RefSeq	gene	gene-CD630_RS11375	CD630_RS11375	protein_coding	NC_009089.1	2422737	2423237	501	-	57298049	Q188G5	Q188G5_CLOD6	Putative membrane protein, DUF988 family	CD630_20970	CD630_20970	166	unreviewed	Clostridioides difficile (strain 630) (Peptoclostridium difficile)	cdf:CD630_20970	NA	putative membrane protein, DUF988 family	272563.CD630_20970
CD630_RS11000	1919.03	4.32827	0.199597	21.685	2.84077e-104	5.14234e-103	243.941	CD630_RS11000	CD630_20240	RefSeq	gene	gene-CD630_RS11000	CD630_RS11000	protein_coding	NC_009089.1	2335792	2336655	864	+	NA	Q187Z3	Q187Z3_CLOD6	ABC-type transport system, multidrug-family ATP-binding protein (EC 3.6.3.-)	CD630_20240	CD630_20240	287	unreviewed	Clostridioides difficile (strain 630) (Peptoclostridium difficile)	cdf:CD630_20240	ko:K01990	ABC-type transport system, multidrug-family ATP-binding protein	272563.CD630_20240
CD630_RS13185	1426.97	4.31161	0.18485	23.3249	2.47669e-120	5.24748e-119	157.352	CD630_RS13185	CD630_24530	RefSeq	gene	gene-CD630_RS13185	cas7i	protein_coding	NC_009089.1	2829096	2830112	1017	-	NA	Q182E1	Q182E1_CLOD6	Putative CRISPR-associated negative autoregulator	CD630_24530	CD630_24530	338	unreviewed	Clostridioides difficile (strain 630) (Peptoclostridium difficile)	cdf:CD630_24530	NA	putative CRISPR-associated negative autoregulator	272563.CD630_24530
CD630_RS10470	1826.43	4.30789	0.142983	30.1286	2.04642e-199	1.00409e-197	187.05	CD630_RS10470	CD630_19320	RefSeq	gene	gene-CD630_RS10470	CD630_RS10470	protein_coding	NC_009089.1	2230351	2231478	1128	-	57298220	Q187P3	Q187P3_CLOD6	Putative phage integrase	CD630_19320	CD630_19320	375	unreviewed	Clostridioides difficile (strain 630) (Peptoclostridium difficile)	cdf:CD630_19320	NA	putative phage integrase	272563.CD630_19320
CD630_RS14725	189.807	4.27263	0.223044	19.156	8.62667e-82	1.25127e-80	30.8891	CD630_RS14725	CD630_27520	RefSeq	gene	gene-CD630_RS14725	CD630_RS14725	protein_coding	NC_009089.1	3195904	3196569	666	+	NA	Q183I7	Q183I7_CLOD6	Uncharacterized protein	CD630_27520	CD630_27520	221	unreviewed	Clostridioides difficile (strain 630) (Peptoclostridium difficile)	cdf:CD630_27520	NA	conserved hypothetical protein	272563.CD630_27520
CD630_RS05890	26323.6	4.26325	0.161172	26.4515	3.5046e-154	1.11698e-152	2283.43	CD630_RS05890	CD630_10540	RefSeq	gene	gene-CD630_RS05890	CD630_RS05890	protein_coding	NC_009089.1	1246920	1248056	1137	+	57299065	Q18AQ1	Q18AQ1_CLOD6	Butyryl-CoA dehydrogenase (EC 1.3.99.-)	bcd2 CD630_10540	bcd2	378	unreviewed	Clostridioides difficile (strain 630) (Peptoclostridium difficile)	cdf:CD630_10540	ko:K00248	bcd2; Butyryl-CoA dehydrogenase	272563.CD630_10540
CD630_RS02415	65.3949	4.24942	0.461987	9.19814	3.64204e-20	1.51407e-19	2.60895	CD630_RS02415	CD630_03740	RefSeq	gene	gene-CD630_RS02415	CD630_RS02415	protein_coding	NC_009089.1	444737	447187	2451	-	NA	Q18DB0	Q18DB0_CLOD6	Putative ATPase Tn916-like, CTn1-Orf19	CD630_03740	CD630_03740	816	unreviewed	Clostridioides difficile (strain 630) (Peptoclostridium difficile)	cdf:CD630_03740	NA	putative ATPase Tn916-like, CTn1-Orf19	272563.CD630_03740
CD630_RS11370	476.546	4.23314	0.267132	15.8466	1.48311e-56	1.41446e-55	54.0614	CD630_RS11370	CD630_20960	RefSeq	gene	gene-CD630_RS11370	CD630_RS11370	protein_coding	NC_009089.1	2421694	2422680	987	-	57298050	Q188G3	Q188G3_CLOD6	Putative DNA-binding protein	CD630_20960	CD630_20960	328	unreviewed	Clostridioides difficile (strain 630) (Peptoclostridium difficile)	cdf:CD630_20960	NA	putative DNA-binding protein	272563.CD630_20960
CD630_RS08770	0.76398	4.13394	2.05424	2.01239	0.0441784	0.0665622	0.267402	CD630_RS08770	CD630_16060	RefSeq	gene	gene-CD630_RS08770	CD630_RS08770	protein_coding	NC_009089.1	1860067	1860423	357	+	57298521	Q186G0	Q186G0_CLOD6	Transcriptional regulator, GntR family	CD630_16060	CD630_16060	118	unreviewed	Clostridioides difficile (strain 630) (Peptoclostridium difficile)	cdf:CD630_16060	NA	Transcriptional regulator, GntR family	272563.CD630_16060
CD630_RS11410	2374.59	4.12976	0.188905	21.8616	6.02782e-106	1.11276e-104	231.695	CD630_RS11410	CD630_21030	RefSeq	gene	gene-CD630_RS11410	CD630_RS11410	protein_coding	NC_009089.1	2429593	2430675	1083	-	57298042	Q188H2	Q188H2_CLOD6	Phosphatidylglycerol lysyltransferase (EC 2.3.2.3) (Lysylphosphatidylglycerol synthase)	mprF CD630_21030	mprF	360	unreviewed	Clostridioides difficile (strain 630) (Peptoclostridium difficile)	cdf:CD630_21030	NA	ABC-type transport system, permease	272563.CD630_21030
CD630_RS02410	67.9004	4.12612	0.332362	12.4145	2.18002e-35	1.38725e-34	2.95178	CD630_RS02410	CD630_03730	RefSeq	gene	gene-CD630_RS02410	CD630_RS02410	protein_coding	NC_009089.1	442530	444737	2208	-	NA	Q18DB1	Q18DB1_CLOD6	Putative membrane protein Tn916-like,CTn1-Orf18	CD630_03730	CD630_03730	735	unreviewed	Clostridioides difficile (strain 630) (Peptoclostridium difficile)	cdf:CD630_03730	NA	putative membrane protein Tn916-like,CTn1-Orf18	272563.CD630_03730
CD630_RS11005	84.7911	4.09904	0.272375	15.0493	3.48964e-51	3.06185e-50	13.9106	CD630_RS11005	CD630_20250	RefSeq	gene	gene-CD630_RS11005	CD630_RS11005	protein_coding	NC_009089.1	2336655	2337293	639	+	57298121	Q187Z2	Q187Z2_CLOD6	Putative membrane protein	CD630_20250	CD630_20250	212	unreviewed	Clostridioides difficile (strain 630) (Peptoclostridium difficile)	cdf:CD630_20250	NA	putative membrane protein	272563.CD630_20250
CD630_RS13180	788.883	4.09739	0.260428	15.7333	8.94697e-56	8.48938e-55	116.484	CD630_RS13180	CD630_24520	RefSeq	gene	gene-CD630_RS13180	cas5	protein_coding	NC_009089.1	2828283	2829080	798	-	NA	Q182D9	Q182D9_CLOD6	Putative CRISPR-associated protein	CD630_24520	CD630_24520	265	unreviewed	Clostridioides difficile (strain 630) (Peptoclostridium difficile)	cdf:CD630_24520	NA	putative CRISPR-associated protein	272563.CD630_24520
CD630_RS03525	71874	4.08659	0.167401	24.412	1.27692e-131	3.26138e-130	3543.32	CD630_RS03525	CD630_05910	RefSeq	gene	gene-CD630_RS03525	CD630_RS03525	protein_coding	NC_009089.1	713720	715819	2100	-	NA	Q189D2	Q189D2_CLOD6	Putative ATPase, P-type, heavy metal translocating	CD630_05910	CD630_05910	699	unreviewed	Clostridioides difficile (strain 630) (Peptoclostridium difficile)	cdf:CD630_05910	NA	putative ATPase, P-type, heavy metal translocating	272563.CD630_05910
CD630_RS11085	121.564	4.0859	0.295567	13.824	1.82721e-43	1.40199e-42	35.1303	CD630_RS11085	CD630_20410	RefSeq	gene	gene-CD630_RS11085	CD630_RS11085	protein_coding	NC_009089.1	2354071	2354433	363	+	57298105	Q188A7	Q188A7_CLOD6	Transcriptional regulator, HTH-type	CD630_20410	CD630_20410	120	unreviewed	Clostridioides difficile (strain 630) (Peptoclostridium difficile)	cdf:CD630_20410	NA	Transcriptional regulator, HTH-type	272563.CD630_20410
CD630_RS13175	2142.22	4.07965	0.221425	18.4245	8.35092e-76	1.09265e-74	102.079	CD630_RS13175	CD630_24510	RefSeq	gene	gene-CD630_RS13175	CD630_RS13175	protein_coding	NC_009089.1	2825848	2828256	2409	-	NA	Q182D7	Q182D7_CLOD6	Putative CRISPR-associated ATP-dependent helicase	CD630_24510	CD630_24510	802	unreviewed	Clostridioides difficile (strain 630) (Peptoclostridium difficile)	cdf:CD630_24510	NA	putative CRISPR-associated ATP-dependent helicase	272563.CD630_24510
CD630_RS06740	1486.64	4.01219	0.305066	13.1519	1.65984e-39	1.16564e-38	373.261	CD630_RS06740	CD630_12110	RefSeq	gene	gene-CD630_RS06740	CD630_RS06740	protein_coding	NC_009089.1	1410244	1410735	492	-	NA	Q18B70	ATSE_CLOD6	Acetyltransferase CD1211 (EC 2.3.1.-) (GCN5-related N-acetyltransferase) (GNAT)	CD630_12110	CD630_12110	159	reviewed	Clostridioides difficile (strain 630) (Peptoclostridium difficile)	cdf:CD630_12110	NA	putative N-acetyltransferase	272563.CD630_12110
CD630_RS13195	687.14	3.97974	0.102026	39.0069	0	0	98.2147	CD630_RS13195	CD630_24550	RefSeq	gene	gene-CD630_RS13195	cas6	protein_coding	NC_009089.1	2831612	2832349	738	-	NA	Q182E2	Q182E2_CLOD6	Putative CRISPR-associated protein	CD630_24550	CD630_24550	245	unreviewed	Clostridioides difficile (strain 630) (Peptoclostridium difficile)	cdf:CD630_24550	NA	putative CRISPR-associated protein	272563.CD630_24550
CD630_RS08990	1600.91	3.96936	0.100652	39.4364	0	0	178.242	CD630_RS08990	CD630_16500	RefSeq	gene	gene-CD630_RS08990	CD630_RS08990	protein_coding	NC_009089.1	1912289	1913254	966	+	NA	Q186K4	Q186K4_CLOD6	ABC-type transport system, iron-family extracellular substrate-binding protein	CD630_16500	CD630_16500	321	unreviewed	Clostridioides difficile (strain 630) (Peptoclostridium difficile)	cdf:CD630_16500	ko:K02016	ABC-type transport system, iron-family extracellular substrate-binding protein	272563.CD630_16500
CD630_RS06745	865.813	3.91466	0.409743	9.55393	1.24862e-21	5.50366e-21	260.64	CD630_RS06745	CD630_12120	RefSeq	gene	gene-CD630_RS06745	CD630_RS06745	protein_coding	NC_009089.1	1410796	1411236	441	-	NA	Q18B76	Q18B76_CLOD6	Diamine N-acetyltransferase (EC 2.3.1.57)	bltD CD630_12120	bltD	146	unreviewed	Clostridioides difficile (strain 630) (Peptoclostridium difficile)	cdf:CD630_12120	ko:K00657	bltD; Diamine N-acetyltransferase	272563.CD630_12120
CD630_RS03530	6854.46	3.85504	0.165067	23.3544	1.24198e-120	2.64647e-119	1742.44	CD630_RS03530	CD630_05920	RefSeq	gene	gene-CD630_RS03530	CD630_RS03530	protein_coding	NC_009089.1	715862	716257	396	-	57299461	Q189E0	Q189E0_CLOD6	Uncharacterized protein	CD630_05920	CD630_05920	131	unreviewed	Clostridioides difficile (strain 630) (Peptoclostridium difficile)	cdf:CD630_05920	NA	conserved hypothetical protein	272563.CD630_05920
CD630_RS05710	675.338	3.84484	0.185849	20.6879	4.44969e-95	7.57666e-94	182.199	CD630_RS05710	CD630_10220	RefSeq	gene	gene-CD630_RS05710	CD630_RS05710	protein_coding	NC_009089.1	1194085	1194774	690	+	57299101	Q18AL9	Q18AL9_CLOD6	Putative membrane protein	CD630_10220	CD630_10220	229	unreviewed	Clostridioides difficile (strain 630) (Peptoclostridium difficile)	cdf:CD630_10220	NA	putative membrane protein	272563.CD630_10220
CD630_RS01225	2162.16	3.84071	0.251579	15.2664	1.2805e-52	1.1506e-51	448.162	CD630_RS01225	CD630_01420	RefSeq	gene	gene-CD630_RS01225	raiA	protein_coding	NC_009089.1	188593	189144	552	+	57299894	Q18CN1	Q18CN1_CLOD6	Ribosome hibernation promoting factor (HPF)	hpf CD630_01420	hpf	183	unreviewed	Clostridioides difficile (strain 630) (Peptoclostridium difficile)	cdf:CD630_01420	ko:K05808	putative RNA-binding protein	272563.CD630_01420
CD630_RS08545	152.146	3.83136	0.162024	23.6468	1.27271e-123	2.859e-122	16.3553	CD630_RS08545	CD630_15650	RefSeq	gene	gene-CD630_RS08545	ilvC	protein_coding	NC_009089.1	1811474	1812469	996	+	NA	Q18C83	ILVC_CLOD6	Ketol-acid reductoisomerase (NADP(+)) (KARI) (EC 1.1.1.86) (Acetohydroxy-acid isomeroreductase) (AHIR) (Alpha-keto-beta-hydroxylacyl reductoisomerase) (Ketol-acid reductoisomerase type 1) (Ketol-acid reductoisomerase type I)	ilvC CD630_15650	ilvC	329	reviewed	Clostridioides difficile (strain 630) (Peptoclostridium difficile)	cdf:CD630_15650	ko:K00053	ilvC; Ketol-acid reductoisomerase	272563.CD630_15650
CD630_RS08380	262.523	3.82939	0.361053	10.6062	2.78929e-26	1.39427e-25	64.9244	CD630_RS08380	CD630_15310	RefSeq	gene	gene-CD630_RS08380	CD630_RS08380	protein_coding	NC_009089.1	1774587	1775261	675	-	57298597	Q18C50	Q18C50_CLOD6	Stage 0 sporulation protein A homolog	CD630_15310	CD630_15310	224	unreviewed	Clostridioides difficile (strain 630) (Peptoclostridium difficile)	cdf:CD630_15310	NA	Two-component response regulator	272563.CD630_15310
CD630_RS06095	23951.2	3.81992	0.220211	17.3466	2.09088e-67	2.35556e-66	1961.02	CD630_RS06095	CD630_10910	RefSeq	gene	gene-CD630_RS06095	CD630_RS06095	protein_coding	NC_009089.1	1284507	1285700	1194	-	NA	Q18AU2	Q18AU2_CLOD6	Integrase Tn1549-like, CTn4-Orf34	int1 CD630_10910	int1	397	unreviewed	Clostridioides difficile (strain 630) (Peptoclostridium difficile)	cdf:CD630_10910	NA	int1; Integrase Tn1549-like, CTn4-Orf34	272563.CD630_10910
CD630_RS08985	973.798	3.78797	0.0918602	41.2362	0	0	140.089	CD630_RS08985	CD630_16490	RefSeq	gene	gene-CD630_RS08985	CD630_RS08985	protein_coding	NC_009089.1	1911442	1912197	756	+	NA	Q186K5	Q186K5_CLOD6	ABC-type transport system, iron-family ATP-binding protein (EC 3.6.3.-)	CD630_16490	CD630_16490	251	unreviewed	Clostridioides difficile (strain 630) (Peptoclostridium difficile)	cdf:CD630_16490	ko:K02013	ABC-type transport system, iron-family ATP-binding protein	272563.CD630_16490
CD630_RS13190	208.768	3.75773	0.328656	11.4336	2.8398e-30	1.58527e-29	17.0799	CD630_RS13190	CD630_24540	RefSeq	gene	gene-CD630_RS13190	CD630_RS13190	protein_coding	NC_009089.1	2830132	2831607	1476	-	NA	Q182E0	Q182E0_CLOD6	Uncharacterized protein	CD630_24540	CD630_24540	491	unreviewed	Clostridioides difficile (strain 630) (Peptoclostridium difficile)	cdf:CD630_24540	NA	conserved hypothetical protein	272563.CD630_24540
CD630_RS10095	0.250359	3.75224	3.0689	1.22266	0.221456	0.285451	0.0157329	CD630_RS10095	CD630_18570	RefSeq	gene	gene-CD630_RS10095	CD630_RS10095	protein_coding	NC_009089.1	2147674	2149836	2163	+	NA	Q187G6	Q187G6_CLOD6	Putative cell wall hydrolase Tn1549-like,CTn5-Orf13	CD630_18570	CD630_18570	720	unreviewed	Clostridioides difficile (strain 630) (Peptoclostridium difficile)	cdf:CD630_18570	NA	putative cell wall hydrolase Tn1549-like,CTn5-Orf13	272563.CD630_18570
CD630_RS18720	7295.62	3.74051	0.107547	34.7801	4.86594e-265	4.03224e-263	684.461	CD630_RS18720	CD630_35210	RefSeq	gene	gene-CD630_RS18720	CD630_RS18720	protein_coding	NC_009089.1	4114247	4115362	1116	-	NA	Q181C0	Q181C0_CLOD6	Putative peptidase T, M20B family	CD630_35210	CD630_35210	371	unreviewed	Clostridioides difficile (strain 630) (Peptoclostridium difficile)	cdf:CD630_35210	ko:K01258	putative peptidase T, M20B family	272563.CD630_35210
CD630_RS04630	536.975	3.72567	0.2454	15.182	4.652e-52	4.14017e-51	83.3469	CD630_RS04630	CD630_08090	RefSeq	gene	gene-CD630_RS04630	CD630_RS04630	protein_coding	NC_009089.1	981566	982576	1011	+	57299235	Q18A04	Q18A04_CLOD6	Uncharacterized protein	CD630_08090	CD630_08090	336	unreviewed	Clostridioides difficile (strain 630) (Peptoclostridium difficile)	cdf:CD630_08090	NA	conserved hypothetical protein	272563.CD630_08090
CD630_RS17850	1025.41	3.70877	0.145644	25.4646	4.86417e-143	1.39527e-141	154.885	CD630_RS17850	CD630_33600	RefSeq	gene	gene-CD630_RS17850	CD630_RS17850	protein_coding	NC_009089.1	3924171	3924884	714	-	NA	Q180K5	Q180K5_CLOD6	Stage 0 sporulation protein A homolog	CD630_33600	CD630_33600	237	unreviewed	Clostridioides difficile (strain 630) (Peptoclostridium difficile)	cdf:CD630_33600	NA	Two-component response regulator	272563.CD630_33600
CD630_RS13040	13.3991	3.69403	0.586651	6.29681	3.03828e-10	8.64208e-10	2.90482	CD630_RS13040	CD630_24270	RefSeq	gene	gene-CD630_RS13040	CD630_RS13040	protein_coding	NC_009089.1	2802559	2803098	540	-	57297661	Q182B3	Q182B3_CLOD6	Putative flavodoxin/ferredoxin oxidoreductase gamma subunit (EC 1.2.7.-)	CD630_24270	CD630_24270	179	unreviewed	Clostridioides difficile (strain 630) (Peptoclostridium difficile)	cdf:CD630_24270	NA	putative flavodoxin/ferredoxin oxidoreductase gamma subunit	272563.CD630_24270
CD630_RS15845	155060	3.64651	0.146737	24.8507	2.54017e-136	6.9141e-135	5838.69	CD630_RS15845	CD630_29660	RefSeq	gene	gene-CD630_RS15845	adhE	protein_coding	NC_009089.1	3445219	3447873	2655	-	NA	Q184F6	Q184F6_CLOD6	Aldehyde-alcohol dehydrogenase	adhE1 CD630_29660	adhE1	867	unreviewed	Clostridioides difficile (strain 630) (Peptoclostridium difficile)	cdf:CD630_29660	ko:K04072	adhE1; Aldehyde-alcohol dehydrogenase	272563.CD630_29660
CD630_RS04820	30.8874	3.57249	0.555676	6.42909	1.28374e-10	3.71954e-10	8.51401	CD630_RS04820	CD630_08470	RefSeq	gene	gene-CD630_RS04820	CD630_RS04820	protein_coding	NC_009089.1	1023154	1023588	435	+	NA	Q18A46	Q18A46_CLOD6	Uncharacterized protein	CD630_08470	CD630_08470	144	unreviewed	Clostridioides difficile (strain 630) (Peptoclostridium difficile)	cdf:CD630_08470	NA	conserved hypothetical protein	272563.CD630_08470
CD630_RS07705	735.549	3.56051	0.202264	17.6033	2.32272e-69	2.70669e-68	153.573	CD630_RS07705	CD630_13970	RefSeq	gene	gene-CD630_RS07705	CD630_RS07705	protein_coding	NC_009089.1	1617309	1617785	477	-	57298736	Q18BS0	Q18BS0_CLOD6	TsaA-like domain-containing protein	CD630_13970	CD630_13970	158	unreviewed	Clostridioides difficile (strain 630) (Peptoclostridium difficile)	cdf:CD630_13970	NA	conserved hypothetical protein	272563.CD630_13970
CD630_RS04130	25548.8	3.55038	0.0759323	46.7572	0	0	1640.86	CD630_RS04130	CD630_07110	RefSeq	gene	gene-CD630_RS04130	CD630_RS04130	protein_coding	NC_009089.1	868299	869999	1701	+	57299338	Q189Q7	SYR_CLOD6	Arginine--tRNA ligase (EC 6.1.1.19) (Arginyl-tRNA synthetase) (ArgRS)	argS CD630_07110	argS	566	reviewed	Clostridioides difficile (strain 630) (Peptoclostridium difficile)	cdf:CD630_07110	ko:K01887	argS; Arginyl-tRNA synthetase (Arginine--tRNA ligase) (ArgRS)	272563.CD630_07110
CD630_RS16250	179.691	3.54594	0.279572	12.6835	7.3037e-37	4.81192e-36	13.0945	CD630_RS16250	CD630_30480	RefSeq	gene	gene-CD630_RS16250	CD630_RS16250	protein_coding	NC_009089.1	3541901	3543247	1347	-	57297082	Q184N7	Q184N7_CLOD6	Permease IIC component	CD630_30480	CD630_30480	448	unreviewed	Clostridioides difficile (strain 630) (Peptoclostridium difficile)	cdf:CD630_30480	ko:K02761	PTS system, lactose/cellobiose-family IIC membrane component	272563.CD630_30480
CD630_RS00375	777.163	3.52853	0.120348	29.3193	5.89337e-189	2.61624e-187	42.9321	CD630_RS00375	CD630_00220	RefSeq	gene	gene-CD630_RS00375	CD630_RS00375	protein_coding	NC_009089.1	38540	40468	1929	+	57300065	Q18CA6	Q18CA6_CLOD6	Elongation factor G (EF-G)	fusA1 CD630_00220	fusA1	642	unreviewed	Clostridioides difficile (strain 630) (Peptoclostridium difficile)	cdf:CD630_00220	ko:K02355	fusA1; Elongation factor G (EF-G)	272563.CD630_00220
CD630_RS10925	0.294855	3.5241	3.49079	1.00954	0.312714	0.386769	0.269111	NA	NA	NA	NA	NA	NA	NA	NA	NA	NA	NA	NA	NA	NA	NA	NA	NA	NA	NA	NA	NA	NA	NA	NA	NA
CD630_RS13050	104.68	3.51857	0.259649	13.5513	7.78887e-42	5.72873e-41	10.0984	CD630_RS13050	CD630_24290	RefSeq	gene	gene-CD630_RS13050	vorB	protein_coding	NC_009089.1	2803833	2804909	1077	-	57297659	Q182B5	Q182B5_CLOD6	Putative flavodoxin/ferredoxin oxidoreductase alpha subunit (EC 1.2.7.-)	CD630_24290	CD630_24290	358	unreviewed	Clostridioides difficile (strain 630) (Peptoclostridium difficile)	cdf:CD630_24290	NA	putative flavodoxin/ferredoxin oxidoreductase alpha subunit	272563.CD630_24290
CD630_RS03515	53.2314	3.51476	0.256705	13.6918	1.1362e-42	8.59409e-42	2.55258	CD630_RS03515	CD630_05890	RefSeq	gene	gene-CD630_RS03515	CD630_RS03515	protein_coding	NC_009089.1	705775	708270	2496	+	NA	Q189D4	Q189D4_CLOD6	Uncharacterized protein	CD630_05890	CD630_05890	831	unreviewed	Clostridioides difficile (strain 630) (Peptoclostridium difficile)	cdf:CD630_05890	NA	conserved hypothetical protein	272563.CD630_05890
CD630_RS17900	91.5606	3.5072	0.650581	5.39087	7.01185e-08	1.74781e-07	17.1339	CD630_RS17900	CD630_33690	RefSeq	gene	gene-CD630_RS17900	CD630_RS17900	protein_coding	NC_009089.1	3936975	3937613	639	+	57296754	Q180L4	Q180L4_CLOD6	Uncharacterized protein	CD630_33690	CD630_33690	212	unreviewed	Clostridioides difficile (strain 630) (Peptoclostridium difficile)	cdf:CD630_33690	NA	conserved hypothetical protein	272563.CD630_33690
CD630_RS13435	1226.75	3.49356	0.143576	24.3325	8.88281e-131	2.22309e-129	115.419	CD630_RS13435	CD630_25020	RefSeq	gene	gene-CD630_RS13435	CD630_RS13435	protein_coding	NC_009089.1	2887567	2888670	1104	+	NA	Q182I8	Q182I8_CLOD6	Putative pyridoxal phosphate-dependent transferase	CD630_25020	CD630_25020	367	unreviewed	Clostridioides difficile (strain 630) (Peptoclostridium difficile)	cdf:CD630_25020	NA	putative pyridoxal phosphate-dependent transferase	272563.CD630_25020
CD630_RS08445	183.362	3.47036	0.252073	13.7673	4.00994e-43	3.05164e-42	93.5776	CD630_RS08445	CD630_15431	RefSeq	gene	gene-CD630_RS08445	CD630_RS08445	protein_coding	NC_009089.1	1793208	1793417	210	+	57298584	Q18C62	Q18C62_CLOD6	Uncharacterized protein	CD630_15431	CD630_15431	69	unreviewed	Clostridioides difficile (strain 630) (Peptoclostridium difficile)	cdf:CD630_15431	NA	conserved hypothetical protein	272563.CD630_15431
CD630_RS04815	927.006	3.43501	0.213204	16.1113	2.12345e-58	2.06207e-57	111.819	CD630_RS04815	CD630_08460	RefSeq	gene	gene-CD630_RS04815	CD630_RS04815	protein_coding	NC_009089.1	1021983	1022894	912	+	NA	Q18A47	Q18A47_CLOD6	Uncharacterized protein	CD630_08460	CD630_08460	306	unreviewed	Clostridioides difficile (strain 630) (Peptoclostridium difficile)	cdf:CD630_08460	NA	conserved hypothetical protein	272563.CD630_08460
CD630_RS17985	41.6745	3.4246	0.510878	6.70335	2.03691e-11	6.10583e-11	1.69055	CD630_RS17985	CD630_33830	RefSeq	gene	gene-CD630_RS17985	CD630_RS17985	protein_coding	NC_009089.1	3954969	3957419	2451	-	NA	Q180M9	Q180M9_CLOD6	Putative ATPase Tn916-like, CTn7-Orf19	CD630_33830	CD630_33830	816	unreviewed	Clostridioides difficile (strain 630) (Peptoclostridium difficile)	cdf:CD630_33830	NA	putative ATPase Tn916-like, CTn7-Orf19	272563.CD630_33830
CD630_RS01535	531.407	3.41306	0.212138	16.0889	3.05409e-58	2.95044e-57	73.7977	CD630_RS01535	CD630_02020	RefSeq	gene	gene-CD630_RS01535	CD630_RS01535	protein_coding	NC_009089.1	261187	261981	795	-	NA	Q18CT9	Q18CT9_CLOD6	Hydrolase_4 domain-containing protein	CD630_02020	CD630_02020	277	unreviewed	Clostridioides difficile (strain 630) (Peptoclostridium difficile)	cdf:CD630_02020	NA	conserved hypothetical protein	272563.CD630_02020
CD630_RS04825	116.862	3.40147	0.208517	16.3127	8.0188e-60	7.95269e-59	8.5683	CD630_RS04825	CD630_08480	RefSeq	gene	gene-CD630_RS04825	CD630_RS04825	protein_coding	NC_009089.1	1023611	1025146	1536	+	NA	Q18A45	Q18A45_CLOD6	Uncharacterized protein	CD630_08480	CD630_08480	511	unreviewed	Clostridioides difficile (strain 630) (Peptoclostridium difficile)	cdf:CD630_08480	NA	conserved hypothetical protein	272563.CD630_08480
CD630_RS08550	715.412	3.40094	0.123191	27.607	9.16109e-168	3.38235e-166	51.8574	CD630_RS08550	CD630_15660	RefSeq	gene	gene-CD630_RS08550	ilvB	protein_coding	NC_009089.1	1812522	1814210	1689	+	NA	Q186C0	Q186C0_CLOD6	Acetolactate synthase (EC 2.2.1.6)	ilvB CD630_15660	ilvB	564	unreviewed	Clostridioides difficile (strain 630) (Peptoclostridium difficile)	cdf:CD630_15660	ko:K01652	ilvB; Acetolactate synthase large subunit	272563.CD630_15660
CD630_RS02060	177.299	3.32954	0.138637	24.0162	1.88344e-127	4.47347e-126	24.6468	CD630_RS02060	CD630_03040	RefSeq	gene	gene-CD630_RS02060	CD630_RS02060	protein_coding	NC_009089.1	366059	366802	744	+	NA	Q18D46	Q18D46_CLOD6	Uncharacterized protein, DUF1355 family	CD630_03040	CD630_03040	247	unreviewed	Clostridioides difficile (strain 630) (Peptoclostridium difficile)	cdf:CD630_03040	NA	uncharacterised protein, DUF1355 family	272563.CD630_03040
CD630_RS17505	0.483535	3.31014	2.34505	1.41155	0.158084	0.211896	0.0642631	CD630_RS17505	CD630_32930	RefSeq	gene	gene-CD630_RS17505	CD630_RS17505	protein_coding	NC_009089.1	3855240	3856112	873	-	57296817	Q180D9	Q180D9_CLOD6	Putative pilus assembly protein	CD630_32930	CD630_32930	290	unreviewed	Clostridioides difficile (strain 630) (Peptoclostridium difficile)	cdf:CD630_32930	ko:K02662	putative pilus assembly protein	272563.CD630_32930
CD630_RS08555	27.2172	3.30785	0.354606	9.32822	1.07666e-20	4.58318e-20	4.10323	CD630_RS08555	CD630_15670	RefSeq	gene	gene-CD630_RS08555	CD630_RS08555	protein_coding	NC_009089.1	1814421	1815098	678	+	NA	Q186C1	Q186C1_CLOD6	Spore coat protein-manganese catalase (EC 1.11.1.6)	cotG CD630_15670	cotG	225	unreviewed	Clostridioides difficile (strain 630) (Peptoclostridium difficile)	cdf:CD630_15670	ko:K07217	cotG; spore coat protein-manganese catalase	272563.CD630_15670
CD630_RS08540	25.134	3.30621	0.543189	6.08665	1.15296e-09	3.17298e-09	12.1542	CD630_RS08540	CD630_15640	RefSeq	gene	gene-CD630_RS08540	CD630_RS08540	protein_coding	NC_009089.1	1810931	1811170	240	+	57298564	Q18C84	Q18C84_CLOD6	Uncharacterized protein	CD630_15640	CD630_15640	79	unreviewed	Clostridioides difficile (strain 630) (Peptoclostridium difficile)	cdf:CD630_15640	NA	conserved hypothetical protein	272563.CD630_15640
CD630_RS08765	85.828	3.30269	0.257043	12.8488	8.73671e-38	5.84905e-37	18.9003	CD630_RS08765	CD630_16050	RefSeq	gene	gene-CD630_RS08765	CD630_RS08765	protein_coding	NC_009089.1	1859253	1859711	459	-	NA	Q186G1	Q186G1_CLOD6	Putative transcriptional regulator	CD630_16050	CD630_16050	152	unreviewed	Clostridioides difficile (strain 630) (Peptoclostridium difficile)	cdf:CD630_16050	NA	putative transcriptional regulator	272563.CD630_16050
CD630_RS11525	2091.44	3.23596	0.148017	21.8621	5.96333e-106	1.10633e-104	244.523	CD630_RS11525	CD630_21240	RefSeq	gene	gene-CD630_RS11525	CD630_RS11525	protein_coding	NC_009089.1	2459497	2460423	927	+	57298019	Q185R4	Q185R4_CLOD6	Putative malate transporter	CD630_21240	CD630_21240	308	unreviewed	Clostridioides difficile (strain 630) (Peptoclostridium difficile)	cdf:CD630_21240	ko:K24180	putative malate transporter	272563.CD630_21240
CD630_RS13495	9565.76	3.2256	0.072559	44.4548	0	0	851.616	CD630_RS13495	CD630_25140	RefSeq	gene	gene-CD630_RS13495	CD630_RS13495	protein_coding	NC_009089.1	2901818	2903035	1218	-	NA	Q182J9	Q182J9_CLOD6	L-threonine dehydratase catabolic TdcB (EC 4.3.1.19)	tdcB CD630_25140	tdcB	405	unreviewed	Clostridioides difficile (strain 630) (Peptoclostridium difficile)	cdf:CD630_25140	ko:K01754	tdcB; Threonine dehydratase II	272563.CD630_25140
CD630_RS19785	17.5098	3.2237	0.39328	8.19695	2.46557e-16	8.99621e-16	12.6044	CD630_RS19785	NA	RefSeq	gene	gene-CD630_RS19785	CD630_RS19785	protein_coding	NC_009089.1	2460562	2460708	147	+	NA	NA	NA	NA	NA	NA	NA	NA	NA	NA	NA	NA	NA
CD630_RS16340	405.502	3.20547	0.35789	8.95658	3.34914e-19	1.3487e-18	113.155	CD630_RS16340	CD630_30670	RefSeq	gene	gene-CD630_RS16340	CD630_RS16340	protein_coding	NC_009089.1	3563116	3563520	405	-	57297064	Q184Q3	Q184Q3_CLOD6	PTS system, xyloside-specific IIA component	xynA CD630_30670	xynA	134	unreviewed	Clostridioides difficile (strain 630) (Peptoclostridium difficile)	cdf:CD630_30670	ko:K02793	xynA; PTS system, xyloside-specific IIA component	272563.CD630_30670
CD630_RS07405	34366	3.2021	0.121624	26.328	9.18108e-153	2.877e-151	3013.93	CD630_RS07405	CD630_13390	RefSeq	gene	gene-CD630_RS07405	CD630_RS07405	protein_coding	NC_009089.1	1554562	1555758	1197	-	57298797	Q18BK6	Q18BK6_CLOD6	Aminotransferase (EC 2.6.1.-)	aspB CD630_13390	aspB	398	unreviewed	Clostridioides difficile (strain 630) (Peptoclostridium difficile)	cdf:CD630_13390	ko:K00812	aspB; Aspartate aminotransferase (AspAT) (Transaminase A)	272563.CD630_13390
CD630_RS16575	31.4189	3.20195	0.457106	7.00483	2.47286e-12	7.74898e-12	2.67898	CD630_RS16575	CD630_31140	RefSeq	gene	gene-CD630_RS16575	CD630_RS16575	protein_coding	NC_009089.1	3624642	3625850	1209	-	NA	Q184V2	Q184V2_CLOD6	Putative membrane protein	CD630_31140	CD630_31140	402	unreviewed	Clostridioides difficile (strain 630) (Peptoclostridium difficile)	cdf:CD630_31140	NA	putative membrane protein	272563.CD630_31140
CD630_RS17715	3.57777	3.19607	1.2616	2.53334	0.0112981	0.0184622	0.362239	CD630_RS17715	CD630_33350	RefSeq	gene	gene-CD630_RS17715	CD630_RS17715	protein_coding	NC_009089.1	3897502	3898410	909	-	29818764	Q180I0	Q180I0_CLOD6	Putative conjugative transposon protein Tn916-like, CTn6-Orf12	CD630_33350	CD630_33350	302	unreviewed	Clostridioides difficile (strain 630) (Peptoclostridium difficile)	cdf:CD630_33350	NA	putative conjugative transposon protein Tn916-like, CTn6-Orf12	272563.CD630_33350
CD630_RS08965	824.097	3.19506	0.103588	30.8439	6.76972e-209	3.50615e-207	72.8607	CD630_RS08965	CD630_16450	RefSeq	gene	gene-CD630_RS08965	CD630_RS08965	protein_coding	NC_009089.1	1907045	1908247	1203	+	57298480	Q186J8	Q186J8_CLOD6	Putative membrane protein	CD630_16450	CD630_16450	400	unreviewed	Clostridioides difficile (strain 630) (Peptoclostridium difficile)	cdf:CD630_16450	NA	putative membrane protein	272563.CD630_16450
CD630_RS10310	797.073	3.19424	0.187465	17.0392	4.20643e-65	4.53346e-64	218.156	CD630_RS10310	CD630_18970	RefSeq	gene	gene-CD630_RS10310	CD630_RS10310	protein_coding	NC_009089.1	2200638	2201096	459	-	NA	Q187K7	Q187K7_CLOD6	Uncharacterized protein	CD630_18970	CD630_18970	152	unreviewed	Clostridioides difficile (strain 630) (Peptoclostridium difficile)	cdf:CD630_18970	NA	uncharacterised protein	272563.CD630_18970
CD630_RS10750	470.333	3.18794	0.134353	23.728	1.85281e-124	4.23873e-123	35.3307	CD630_RS10750	CD630_19870	RefSeq	gene	gene-CD630_RS10750	CD630_RS10750	protein_coding	NC_009089.1	2291448	2292884	1437	-	NA	Q187U5	Q187U5_CLOD6	Putative cell wall binding protein cwp28	cwp28 CD630_19870	cwp28	478	unreviewed	Clostridioides difficile (strain 630) (Peptoclostridium difficile)	cdf:CD630_19870	NA	cwp28; putative cell wall binding protein cwp28	272563.CD630_19870
CD630_RS19045	2292.04	3.1857	0.10947	29.1011	3.47169e-186	1.50534e-184	274.725	CD630_RS19045	CD630_35810	RefSeq	gene	gene-CD630_RS19045	CD630_RS19045	protein_coding	NC_009089.1	4180960	4181832	873	+	57296557	Q181I3	Q181I3_CLOD6	Methyltrans_SAM domain-containing protein	CD630_35810	CD630_35810	290	unreviewed	Clostridioides difficile (strain 630) (Peptoclostridium difficile)	cdf:CD630_35810	ko:K06969	conserved hypothetical protein	272563.CD630_35810
CD630_RS02220	497.926	3.16132	0.21188	14.9203	2.4304e-50	2.09791e-49	18.8887	CD630_RS02220	CD630_03340	RefSeq	gene	gene-CD630_RS02220	adhE	protein_coding	NC_009089.1	404609	407251	2643	+	57299684	Q18D77	Q18D77_CLOD6	Aldehyde-alcohol dehydrogenase	adhE CD630_03340	adhE	880	unreviewed	Clostridioides difficile (strain 630) (Peptoclostridium difficile)	cdf:CD630_03340	ko:K04072	adhE; Aldehyde-alcohol dehydrogenase	272563.CD630_03340
CD630_RS01150	1456.38	3.15693	0.171589	18.3982	1.35786e-75	1.77045e-74	182.133	CD630_RS01150	CD630_01270	RefSeq	gene	gene-CD630_RS01150	CD630_RS01150	protein_coding	NC_009089.1	171875	172894	1020	+	57299909	Q18CM0	Q18CM0_CLOD6	Cell shape-determining protein MreB	mreB1 mreB CD630_01270	mreB1 mreB	339	unreviewed	Clostridioides difficile (strain 630) (Peptoclostridium difficile)	cdf:CD630_01270	ko:K03569	mreB1; Rod shape-determining protein MreB	272563.CD630_01270
CD630_RS08095	3061.36	3.14439	0.150111	20.9471	1.99259e-97	3.43998e-96	121.23	CD630_RS08095	CD630_14760	RefSeq	gene	gene-CD630_RS08095	CD630_RS08095	protein_coding	NC_009089.1	1711058	1713955	2898	+	NA	Q18BZ5	Q18BZ5_CLOD6	Putative signaling protein	CD630_14760	CD630_14760	965	unreviewed	Clostridioides difficile (strain 630) (Peptoclostridium difficile)	cdf:CD630_14760	NA	putative signaling protein	272563.CD630_14760
CD630_RS08970	217.867	3.13487	0.116725	26.8569	7.00047e-159	2.28989e-157	24.7887	CD630_RS08970	CD630_16460	RefSeq	gene	gene-CD630_RS08970	CD630_RS08970	protein_coding	NC_009089.1	1908323	1909303	981	+	NA	Q186K2	Q186K2_CLOD6	Putative peptidase, M19 family (EC 3.4.13.19)	CD630_16460	CD630_16460	326	unreviewed	Clostridioides difficile (strain 630) (Peptoclostridium difficile)	cdf:CD630_16460	ko:K01273	putative peptidase, M19 family	272563.CD630_16460
CD630_RS02995	2913.35	3.12697	0.161139	19.4054	6.94236e-84	1.0273e-82	447.043	CD630_RS02995	CD630_04890	RefSeq	gene	gene-CD630_RS02995	CD630_RS02995	protein_coding	NC_009089.1	579471	580151	681	-	57299585	Q188T0	Q188T0_CLOD6	Phosphoribosylaminoimidazolesuccinocarboxamide synthase (EC 6.3.2.6)	CD630_04890	CD630_04890	226	unreviewed	Clostridioides difficile (strain 630) (Peptoclostridium difficile)	cdf:CD630_04890	ko:K01923	putative phosphoribosylaminoimidazole-succinocarboxamide synthetase	272563.CD630_04890
CD630_RS13515	512.341	3.11327	0.128488	24.23	1.07521e-129	2.65527e-128	40.0066	CD630_RS13515	CD630_25180	RefSeq	gene	gene-CD630_RS13515	CD630_RS13515	protein_coding	NC_009089.1	2908692	2910062	1371	-	NA	Q182K4	Q182K4_CLOD6	Cell surface protein cwp29	cwp29 CD630_25180	cwp29	456	unreviewed	Clostridioides difficile (strain 630) (Peptoclostridium difficile)	cdf:CD630_25180	NA	cwp29; Cell surface protein cwp29	272563.CD630_25180
CD630_RS10315	1528.4	3.11197	0.150578	20.6668	6.89217e-95	1.16822e-93	203.757	CD630_RS10315	CD630_18980	RefSeq	gene	gene-CD630_RS10315	CD630_RS10315	protein_coding	NC_009089.1	2201141	2201929	789	-	57298255	Q187L1	Q187L1_CLOD6	Putative phage-related cell wall hydrolase (Endolysin)	CD630_18980	CD630_18980	262	unreviewed	Clostridioides difficile (strain 630) (Peptoclostridium difficile)	cdf:CD630_18980	ko:K01448	putative phage-related cell wall hydrolase (endolysin)	272563.CD630_18980
CD630_RS13045	39.7446	3.11029	0.428593	7.25698	3.95836e-13	1.2802e-12	5.91217	CD630_RS13045	CD630_24280	RefSeq	gene	gene-CD630_RS13045	CD630_RS13045	protein_coding	NC_009089.1	2803111	2803830	720	-	57297660	Q182B2	Q182B2_CLOD6	Putative flavodoxin/ferredoxin oxidoreductase beta subunit (EC 1.2.7.-)	CD630_24280	CD630_24280	239	unreviewed	Clostridioides difficile (strain 630) (Peptoclostridium difficile)	cdf:CD630_24280	NA	putative flavodoxin/ferredoxin oxidoreductase beta subunit	272563.CD630_24280
CD630_RS19050	2068.25	3.09975	0.0687069	45.1155	0	0	350.212	CD630_RS19050	CD630_35820	RefSeq	gene	gene-CD630_RS19050	CD630_RS19050	protein_coding	NC_009089.1	4181832	4182497	666	+	57296556	Q181I2	Q181I2_CLOD6	Putative pseudouridine synthase RsuA-like (EC 5.4.99.-)	CD630_35820	CD630_35820	221	unreviewed	Clostridioides difficile (strain 630) (Peptoclostridium difficile)	cdf:CD630_35820	ko:K06180	putative pseudouridine synthase RsuA-like	272563.CD630_35820
CD630_RS10630	3404.39	3.0812	0.169395	18.1894	6.25827e-74	7.93779e-73	423.916	CD630_RS10630	CD630_19630	RefSeq	gene	gene-CD630_RS10630	CD630_RS10630	protein_coding	NC_009089.1	2264008	2264799	792	-	NA	Q187S5	Q187S5_CLOD6	Putative methyltransferase (EC 2.1.1.-)	CD630_19630	CD630_19630	263	unreviewed	Clostridioides difficile (strain 630) (Peptoclostridium difficile)	cdf:CD630_19630	NA	putative methyltransferase	272563.CD630_19630
CD630_RS08725	61.6873	3.06753	0.241171	12.7193	4.61812e-37	3.05878e-36	5.4821	CD630_RS08725	CD630_15970	RefSeq	gene	gene-CD630_RS08725	CD630_RS08725	protein_coding	NC_009089.1	1852645	1853889	1245	-	NA	Q186F3	Q186F3_CLOD6	Uncharacterized protein	CD630_15970	CD630_15970	416	unreviewed	Clostridioides difficile (strain 630) (Peptoclostridium difficile)	cdf:CD630_15970	NA	conserved hypothetical protein	272563.CD630_15970
CD630_RS16225	53267.2	3.06677	0.0935158	32.7941	7.15061e-236	5.03106e-234	5290.41	CD630_RS16225	CD630_30430	RefSeq	gene	gene-CD630_RS16225	CD630_RS16225	protein_coding	NC_009089.1	3536009	3537070	1062	-	NA	Q184N0	Q184N0_CLOD6	TGc domain-containing protein	CD630_30430	CD630_30430	353	unreviewed	Clostridioides difficile (strain 630) (Peptoclostridium difficile)	cdf:CD630_30430	NA	conserved hypothetical protein	272563.CD630_30430
CD630_RS01155	1888.76	3.05655	0.105552	28.9578	2.24031e-184	9.60243e-183	469.471	CD630_RS01155	CD630_01280	RefSeq	gene	gene-CD630_RS01155	fabZ	protein_coding	NC_009089.1	172910	173338	429	+	57299908	Q18CL9	FABZ_CLOD6	3-hydroxyacyl-[acyl-carrier-protein] dehydratase FabZ (EC 4.2.1.59) ((3R)-hydroxymyristoyl-[acyl-carrier-protein] dehydratase) ((3R)-hydroxymyristoyl-ACP dehydrase) (Beta-hydroxyacyl-ACP dehydratase)	fabZ CD630_01280	fabZ	142	reviewed	Clostridioides difficile (strain 630) (Peptoclostridium difficile)	cdf:CD630_01280	ko:K02372	fabZ; (3R)-hydroxymyristoyl-[acyl-carrier-protein] dehydratase	272563.CD630_01280
CD630_RS13055	1.70694	3.04994	2.00565	1.52068	0.12834	0.176014	1.06334	CD630_RS13055	CD630_24291	RefSeq	gene	gene-CD630_RS13055	CD630_RS13055	protein_coding	NC_009089.1	2804938	2805135	198	-	57297658	Q182B4	Q182B4_CLOD6	Putative 4Fe-4S ferredoxin, iron-sulfur binding domain protein, delta subunit	CD630_24291	CD630_24291	65	unreviewed	Clostridioides difficile (strain 630) (Peptoclostridium difficile)	cdf:CD630_24291	NA	putative 4Fe-4S ferredoxin, iron-sulfur binding domain protein, delta subunit	272563.CD630_24291
CD630_RS08775	14.4048	3.0357	0.350668	8.6569	4.84784e-18	1.87722e-17	2.406	CD630_RS08775	CD630_16070	RefSeq	gene	gene-CD630_RS08775	CD630_RS08775	protein_coding	NC_009089.1	1860495	1861211	717	+	57298520	Q186G2	Q186G2_CLOD6	ABC-type transport system, multidrug-family ATP-binding protein (EC 3.6.3.-)	CD630_16070	CD630_16070	238	unreviewed	Clostridioides difficile (strain 630) (Peptoclostridium difficile)	cdf:CD630_16070	ko:K01990	ABC-type transport system, multidrug-family ATP-binding protein	272563.CD630_16070
CD630_RS05505	540.803	3.03448	0.603871	5.02505	5.03303e-07	1.18937e-06	51.7608	CD630_RS05505	CD630_09810	RefSeq	gene	gene-CD630_RS05505	CD630_RS05505	protein_coding	NC_009089.1	1144782	1146020	1239	+	NA	Q18AI3	Q18AI3_CLOD6	Putative membrane protein	CD630_09810	CD630_09810	412	unreviewed	Clostridioides difficile (strain 630) (Peptoclostridium difficile)	cdf:CD630_09810	NA	putative membrane protein	272563.CD630_09810
CD630_RS16360	1066.39	3.0304	0.156642	19.346	2.20339e-83	3.23483e-82	56.439	CD630_RS16360	CD630_30710	RefSeq	gene	gene-CD630_RS16360	CD630_RS16360	protein_coding	NC_009089.1	3565624	3567702	2079	-	57297060	Q184Q9	Q184Q9_CLOD6	Glycosyl hydrolase (EC 3.2.1.-)	CD630_30710	CD630_30710	692	unreviewed	Clostridioides difficile (strain 630) (Peptoclostridium difficile)	cdf:CD630_30710	ko:K01811	Glycosyl hydrolase	272563.CD630_30710
CD630_RS06145	0.507436	3.02931	3.21851	0.941213	0.346595	0.423756	0.15679	CD630_RS06145	CD630_11000	RefSeq	gene	gene-CD630_RS06145	CD630_RS06145	protein_coding	NC_009089.1	1292159	1292512	354	+	NA	Q18AV1	Q18AV1_CLOD6	Transcriptional regulator, HTH-type Tn1549-like,CTn4-Orf24	CD630_11000	CD630_11000	117	unreviewed	Clostridioides difficile (strain 630) (Peptoclostridium difficile)	cdf:CD630_11000	NA	Transcriptional regulator, HTH-type Tn1549-like,CTn4-Orf24	272563.CD630_11000
CD630_RS03585	5422.91	3.01877	0.147444	20.474	3.6718e-93	6.05847e-92	942.964	CD630_RS03585	NA	RefSeq	gene	gene-CD630_RS03585	CD630_RS03585	protein_coding	NC_009089.1	725037	725633	597	-	NA	NA	NA	NA	NA	NA	NA	NA	NA	NA	NA	NA	NA
CD630_RS16345	597.901	3.01434	0.293258	10.2788	8.78197e-25	4.22554e-24	137.135	CD630_RS16345	CD630_30680	RefSeq	gene	gene-CD630_RS16345	CD630_RS16345	protein_coding	NC_009089.1	3563541	3564023	483	-	57297063	Q184Q6	Q184Q6_CLOD6	PTS system, xyloside-specific IIB component (EC 2.7.1.69)	xynB CD630_30680	xynB	160	unreviewed	Clostridioides difficile (strain 630) (Peptoclostridium difficile)	cdf:CD630_30680	NA	xynB; PTS system, xyloside-specific IIB component	272563.CD630_30680
CD630_RS16855	357.347	3.0036	0.218726	13.7323	6.50641e-43	4.94142e-42	60.6416	CD630_RS16855	CD630_31650	RefSeq	gene	gene-CD630_RS16855	CD630_RS16855	protein_coding	NC_009089.1	3698796	3699410	615	+	57296947	Q181V9	Q181V9_CLOD6	Uncharacterized protein	CD630_31650	CD630_31650	204	unreviewed	Clostridioides difficile (strain 630) (Peptoclostridium difficile)	cdf:CD630_31650	NA	uncharacterised protein	272563.CD630_31650
CD630_RS03510	37.5725	3.00105	0.827546	3.62644	0.000287351	0.000561894	15.8171	CD630_RS03510	CD630_05880	RefSeq	gene	gene-CD630_RS03510	CD630_RS03510	protein_coding	NC_009089.1	705087	705374	288	+	57299465	Q189D5	Q189D5_CLOD6	Uncharacterized protein	CD630_05880	CD630_05880	95	unreviewed	Clostridioides difficile (strain 630) (Peptoclostridium difficile)	cdf:CD630_05880	NA	uncharacterised protein	272563.CD630_05880
CD630_RS16350	1378.77	2.98871	0.295219	10.1237	4.33763e-24	2.04747e-23	196.375	CD630_RS16350	CD630_30690	RefSeq	gene	gene-CD630_RS16350	CD630_RS16350	protein_coding	NC_009089.1	3564043	3564852	810	-	57297062	Q184Q5	Q184Q5_CLOD6	PTS system, xyloside-specific IID component	xynD CD630_30690	xynD	269	unreviewed	Clostridioides difficile (strain 630) (Peptoclostridium difficile)	cdf:CD630_30690	ko:K02796	xynD; PTS system, xyloside-specific IID component	272563.CD630_30690
CD630_RS16330	150.157	2.98177	0.311866	9.56105	1.16566e-21	5.15016e-21	10.7179	CD630_RS16330	CD630_30650	RefSeq	gene	gene-CD630_RS16330	xylB	protein_coding	NC_009089.1	3560042	3561592	1551	-	NA	Q184Q1	Q184Q1_CLOD6	Xylulose kinase (Xylulokinase) (EC 2.7.1.17)	xylB CD630_30650	xylB	514	unreviewed	Clostridioides difficile (strain 630) (Peptoclostridium difficile)	cdf:CD630_30650	ko:K00854	xylB; Xylulose kinase	272563.CD630_30650
CD630_RS10840	502.175	2.96363	0.221898	13.3558	1.09566e-40	7.97989e-40	121.332	CD630_RS10840	CD630_19990	RefSeq	gene	gene-CD630_RS10840	CD630_RS10840	protein_coding	NC_009089.1	2309721	2310149	429	-	NA	Q187W1	Q187W1_CLOD6	Flavodoxin	fldX CD630_19990	fldX	142	unreviewed	Clostridioides difficile (strain 630) (Peptoclostridium difficile)	cdf:CD630_19990	NA	fldX; Flavodoxin	272563.CD630_19990
CD630_RS05855	3073.91	2.96159	0.0844891	35.053	3.51557e-269	2.97944e-267	308.415	CD630_RS05855	CD630_10470	RefSeq	gene	gene-CD630_RS05855	CD630_RS05855	protein_coding	NC_009089.1	1240572	1241624	1053	+	57299072	Q18AP5	Q18AP5_CLOD6	Putative cell wall-binding protein cwp18	cwp18 CD630_10470	cwp18	350	unreviewed	Clostridioides difficile (strain 630) (Peptoclostridium difficile)	cdf:CD630_10470	NA	cwp18; putative cell wall-binding protein cwp18	272563.CD630_10470
CD630_RS01905	549.713	2.94755	0.122226	24.1155	1.71818e-128	4.1336e-127	58.0151	CD630_RS01905	CD630_02750	RefSeq	gene	gene-CD630_RS01905	splB	protein_coding	NC_009089.1	337099	338121	1023	+	57299753	Q18D17	Q18D17_CLOD6	Spore photoproduct (Thymine dimer) lyase,radical S-adenosylmethionine superfamily (EC 4.1.99.-)	splB CD630_02750	splB	340	unreviewed	Clostridioides difficile (strain 630) (Peptoclostridium difficile)	cdf:CD630_02750	ko:K03716	splB; Spore photoproduct (thymine dimer) lyase,radical S-adenosylmethionine superfamily	272563.CD630_02750
CD630_RS02670	0.566463	2.94362	1.99709	1.47396	0.140493	0.191204	0.103776	CD630_RS02670	CD630_04240	RefSeq	gene	gene-CD630_RS02670	CD630_RS02670	protein_coding	NC_009089.1	504888	505547	660	+	NA	Q188L1	Q188L1_CLOD6	Putative nucleic acid-binding protein Tn1549-like, CTn2-Orf19	CD630_04240	CD630_04240	219	unreviewed	Clostridioides difficile (strain 630) (Peptoclostridium difficile)	cdf:CD630_04240	NA	putative nucleic acid-binding protein Tn1549-like, CTn2-Orf19	272563.CD630_04240
CD630_RS19055	1960.83	2.93316	0.127245	23.0512	1.42961e-117	2.99496e-116	254.723	CD630_RS19055	CD630_35830	RefSeq	gene	gene-CD630_RS19055	CD630_RS19055	protein_coding	NC_009089.1	4182518	4183375	858	+	57296555	Q181I6	Q181I6_CLOD6	Transcriptional regulator, MerR family	CD630_35830	CD630_35830	285	unreviewed	Clostridioides difficile (strain 630) (Peptoclostridium difficile)	cdf:CD630_35830	NA	Transcriptional regulator, MerR family	272563.CD630_35830
CD630_RS01900	2223.76	2.92748	0.138584	21.1242	4.76141e-99	8.33582e-98	199.335	CD630_RS01900	CD630_02740	RefSeq	gene	gene-CD630_RS01900	CD630_RS01900	protein_coding	NC_009089.1	335742	336872	1131	+	57299754	Q18D18	Q18D18_CLOD6	Putative iron-containing alcohol dehydrogenase (EC 1.1.1.-)	CD630_02740	CD630_02740	376	unreviewed	Clostridioides difficile (strain 630) (Peptoclostridium difficile)	cdf:CD630_02740	NA	putative iron-containing alcohol dehydrogenase	272563.CD630_02740
CD630_RS05510	816.575	2.91347	0.162559	17.9226	7.86041e-72	9.51671e-71	101.714	CD630_RS05510	CD630_09820	RefSeq	gene	gene-CD630_RS05510	CD630_RS05510	protein_coding	NC_009089.1	1146049	1146936	888	+	NA	Q18AI2	Q18AI2_CLOD6	Putative UbiA prenyltransferase (EC 2.5.1.-)	ubiA CD630_09820	ubiA	295	unreviewed	Clostridioides difficile (strain 630) (Peptoclostridium difficile)	cdf:CD630_09820	NA	ubiA; putative UbiA prenyltransferase	272563.CD630_09820
CD630_RS07860	20.5284	2.9106	0.432071	6.73641	1.62352e-11	4.90211e-11	3.04759	CD630_RS07860	CD630_14290	RefSeq	gene	gene-CD630_RS07860	CD630_RS07860	protein_coding	NC_009089.1	1656627	1657412	786	+	57298702	Q18BU5	Q18BU5_CLOD6	Putative acyl-CoA N-acyltransferase	CD630_14290	CD630_14290	261	unreviewed	Clostridioides difficile (strain 630) (Peptoclostridium difficile)	cdf:CD630_14290	NA	putative acyl-CoA N-acyltransferase	272563.CD630_14290
CD630_RS07690	1590.39	2.89674	0.0915026	31.6575	5.98461e-220	3.38131e-218	143.521	CD630_RS07690	CD630_13940	RefSeq	gene	gene-CD630_RS07690	CD630_RS07690	protein_coding	NC_009089.1	1614107	1615393	1287	+	NA	Q18BR4	Q18BR4_CLOD6	Putative NAD(P)-binding oxidoreductase,GFO/IDH/MOCA family	CD630_13940	CD630_13940	428	unreviewed	Clostridioides difficile (strain 630) (Peptoclostridium difficile)	cdf:CD630_13940	NA	putative NAD(P)-binding oxidoreductase,GFO/IDH/MOCA family	272563.CD630_13940
CD630_RS03820	744.326	2.87141	0.159226	18.0336	1.06196e-72	1.31128e-71	64.0563	CD630_RS03820	CD630_06510	RefSeq	gene	gene-CD630_RS03820	CD630_RS03820	protein_coding	NC_009089.1	775587	776777	1191	+	NA	Q189J1	Q189J1_CLOD6	Putative permease	CD630_06510	CD630_06510	396	unreviewed	Clostridioides difficile (strain 630) (Peptoclostridium difficile)	cdf:CD630_06510	NA	putative permease	272563.CD630_06510
CD630_RS05495	0.361732	2.85954	4.05502	0.705185	0.480695	0.55981	0.0959494	CD630_RS05495	CD630_09790	RefSeq	gene	gene-CD630_RS05495	CD630_RS05495	protein_coding	NC_009089.1	1143302	1143688	387	+	NA	Q18AH4	Q18AH4_CLOD6	Transcriptional regulator, beta-lactams repressor Phage-type	CD630_09790	CD630_09790	128	unreviewed	Clostridioides difficile (strain 630) (Peptoclostridium difficile)	cdf:CD630_09790	NA	Transcriptional regulator, beta-lactams repressor Phage-type	272563.CD630_09790
CD630_RS17720	2.88726	2.84462	1.3711	2.0747	0.0380141	0.0578118	0.254877	CD630_RS17720	CD630_33360	RefSeq	gene	gene-CD630_RS17720	CD630_RS17720	protein_coding	NC_009089.1	3898427	3899431	1005	-	29818765	Q180H9	Q180H9_CLOD6	Putative cell wall hydrolase Tn916-like,CTn6-Orf13	CD630_33360	CD630_33360	334	unreviewed	Clostridioides difficile (strain 630) (Peptoclostridium difficile)	cdf:CD630_33360	NA	putative cell wall hydrolase Tn916-like,CTn6-Orf13	272563.CD630_33360
CD630_RS07980	2487.44	2.83657	0.110083	25.7674	2.05556e-146	6.08348e-145	331.751	CD630_RS07980	CD630_14530	RefSeq	gene	gene-CD630_RS07980	aroF	protein_coding	NC_009089.1	1681858	1682643	786	+	57298678	Q18BX3	Q18BX3_CLOD6	Phospho-2-dehydro-3-deoxyheptonate aldolase (EC 2.5.1.54)	aroF CD630_14530	aroF	261	unreviewed	Clostridioides difficile (strain 630) (Peptoclostridium difficile)	cdf:CD630_14530	ko:K03856	aroF; Phospho-2-dehydro-3-deoxyheptonate aldolase	272563.CD630_14530
CD630_RS08760	83.9668	2.83376	0.192874	14.6923	7.22504e-49	6.08176e-48	9.29854	CD630_RS08760	CD630_16040	RefSeq	gene	gene-CD630_RS08760	CD630_RS08760	protein_coding	NC_009089.1	1858287	1859249	963	-	NA	Q186F9	Q186F9_CLOD6	ABC-type transport system, multidrug-family ATP-binding protein (EC 3.6.3.-)	CD630_16040	CD630_16040	320	unreviewed	Clostridioides difficile (strain 630) (Peptoclostridium difficile)	cdf:CD630_16040	ko:K01990	ABC-type transport system, multidrug-family ATP-binding protein	272563.CD630_16040
CD630_RS07975	426.734	2.82397	0.268644	10.5119	7.61161e-26	3.76442e-25	99.1745	CD630_RS07975	CD630_14520	RefSeq	gene	gene-CD630_RS07975	folK	protein_coding	NC_009089.1	1681371	1681877	507	+	57298679	Q18BX4	Q18BX4_CLOD6	2-amino-4-hydroxy-6-hydroxymethyldihydropteridine pyrophosphokinase (EC 2.7.6.3) (6-hydroxymethyl-7,8-dihydropterin pyrophosphokinase)	folK CD630_14520	folK	168	unreviewed	Clostridioides difficile (strain 630) (Peptoclostridium difficile)	cdf:CD630_14520	ko:K00950	folK; 2-amino-4-hydroxy-6-hydroxymethyldihydropteridinepyrophosphokinase	272563.CD630_14520
CD630_RS07375	1360.61	2.82081	0.0941933	29.9471	4.80266e-197	2.23864e-195	157.476	CD630_RS07375	CD630_13330	RefSeq	gene	gene-CD630_RS07375	CD630_RS07375	protein_coding	NC_009089.1	1546822	1547730	909	+	57298800	Q18BK0	Q18BK0_CLOD6	Putative phage tyrosine recombinase	CD630_13330	CD630_13330	302	unreviewed	Clostridioides difficile (strain 630) (Peptoclostridium difficile)	cdf:CD630_13330	NA	putative phage tyrosine recombinase	272563.CD630_13330
CD630_RS13025	35.6687	2.82008	0.31648	8.91077	5.06814e-19	2.02562e-18	3.10502	CD630_RS13025	CD630_24240	RefSeq	gene	gene-CD630_RS13025	CD630_RS13025	protein_coding	NC_009089.1	2799195	2800403	1209	-	57297664	Q182A9	Q182A9_CLOD6	Putative pyridoxal phosphate-dependent transferase (EC 2.6.1.-)	CD630_24240	CD630_24240	402	unreviewed	Clostridioides difficile (strain 630) (Peptoclostridium difficile)	cdf:CD630_24240	NA	putative pyridoxal phosphate-dependent transferase	272563.CD630_24240
CD630_RS19210	134.91	2.81774	0.554404	5.08246	3.72572e-07	8.86613e-07	25.3406	CD630_RS19210	CD630_36140	RefSeq	gene	gene-CD630_RS19210	CD630_RS19210	protein_coding	NC_009089.1	4219997	4220614	618	-	NA	Q181L6	Q181L6_CLOD6	Uncharacterized protein	CD630_36140	CD630_36140	205	unreviewed	Clostridioides difficile (strain 630) (Peptoclostridium difficile)	cdf:CD630_36140	NA	conserved hypothetical protein, DUF1130 family	272563.CD630_36140
CD630_RS08560	284.353	2.8108	0.618097	4.54752	5.4283e-06	1.20131e-05	16.0107	CD630_RS08560	CD630_15680	RefSeq	gene	gene-CD630_RS08560	CD630_RS08560	protein_coding	NC_009089.1	1815272	1817308	2037	+	NA	Q186C3	Q186C3_CLOD6	Thioredox_DsbH domain-containing protein	CD630_15680	CD630_15680	678	unreviewed	Clostridioides difficile (strain 630) (Peptoclostridium difficile)	cdf:CD630_15680	ko:K06888	conserved hypothetical protein	272563.CD630_15680
CD630_RS04230	2480.86	2.80408	0.147411	19.0222	1.11667e-80	1.56543e-79	652.243	CD630_RS04230	CD630_07290	RefSeq	gene	gene-CD630_RS04230	gcvH	protein_coding	NC_009089.1	892293	892670	378	+	57299317	Q189S4	GCSH_CLOD6	Glycine cleavage system H protein	gcvH CD630_07290	gcvH	125	reviewed	Clostridioides difficile (strain 630) (Peptoclostridium difficile)	cdf:CD630_07290	ko:K02437	gcvH; Glycine cleavage system H protein	272563.CD630_07290
CD630_RS08980	524.172	2.80317	0.513035	5.46389	4.65811e-08	1.17445e-07	68.1013	CD630_RS08980	CD630_16480	RefSeq	gene	gene-CD630_RS08980	CD630_RS08980	protein_coding	NC_009089.1	1910489	1911445	957	+	NA	Q186K3	Q186K3_CLOD6	ABC-type transport system, iron-family permease	CD630_16480	CD630_16480	318	unreviewed	Clostridioides difficile (strain 630) (Peptoclostridium difficile)	cdf:CD630_16480	ko:K02015	ABC-type transport system, iron-family permease	272563.CD630_16480
CD630_RS17075	1667.24	2.80154	0.154549	18.1271	1.9463e-73	2.45194e-72	123.755	CD630_RS17075	CD630_32070	RefSeq	gene	gene-CD630_RS17075	CD630_RS17075	protein_coding	NC_009089.1	3753581	3754984	1404	-	NA	Q17ZV1	Q17ZV1_CLOD6	Putative multi antimicrobial extrusion protein,MatE family	CD630_32070	CD630_32070	459	unreviewed	Clostridioides difficile (strain 630) (Peptoclostridium difficile)	cdf:CD630_32070	NA	putative multi antimicrobial extrusion protein,MatE family	272563.CD630_32070
CD630_RS17160	2189.14	2.79692	0.0804651	34.7595	9.9652e-265	8.07831e-263	278.079	CD630_RS17160	CD630_32230	RefSeq	gene	gene-CD630_RS17160	CD630_RS17160	protein_coding	NC_009089.1	3772094	3772975	882	+	57296886	Q17ZW8	Q17ZW8_CLOD6	4-hydroxy-tetrahydrodipicolinate synthase (HTPA synthase) (EC 4.3.3.7)	dapA2 dapA CD630_32230	dapA2 dapA	293	unreviewed	Clostridioides difficile (strain 630) (Peptoclostridium difficile)	cdf:CD630_32230	ko:K01714	dapA2; Dihydrodipicolinate synthase 2	272563.CD630_32230
CD630_RS15115	323.957	2.79185	0.616073	4.53168	5.85155e-06	1.29268e-05	38.3237	CD630_RS15115	CD630_28290	RefSeq	gene	gene-CD630_RS15115	CD630_RS15115	protein_coding	NC_009089.1	3301529	3302491	963	+	NA	Q183R3	Q183R3_CLOD6	Putative membrane protein	CD630_28290	CD630_28290	320	unreviewed	Clostridioides difficile (strain 630) (Peptoclostridium difficile)	cdf:CD630_28290	NA	putative membrane protein	272563.CD630_28290
CD630_RS17625	2660.67	2.7901	0.143638	19.4245	4.79057e-84	7.11714e-83	125.865	CD630_RS17625	CD630_33170	RefSeq	gene	gene-CD630_RS17625	CD630_RS17625	protein_coding	NC_009089.1	3882086	3884230	2145	-	NA	Q180G2	Q180G2_CLOD6	Formate dehydrogenase-H (Selenocysteine) (EC 1.2.1.2)	fdhF CD630_33170	fdhF	714	unreviewed	Clostridioides difficile (strain 630) (Peptoclostridium difficile)	cdf:CD630_33170	ko:K22015	fdhF; Formate dehydrogenase-H (selenocysteine)	272563.CD630_33170
CD630_RS17080	103.094	2.78841	0.269106	10.3617	3.70157e-25	1.79728e-24	22.3053	CD630_RS17080	CD630_32080	RefSeq	gene	gene-CD630_RS17080	CD630_RS17080	protein_coding	NC_009089.1	3754968	3755495	528	-	NA	Q17ZV2	Q17ZV2_CLOD6	Transcriptional regulator, MarR family	CD630_32080	CD630_32080	153	unreviewed	Clostridioides difficile (strain 630) (Peptoclostridium difficile)	cdf:CD630_32080	NA	Transcriptional regulator, MarR family	272563.CD630_32080
CD630_RS17980	26.5109	2.77999	0.66298	4.19318	2.75074e-05	5.82813e-05	1.12718	NA	NA	NA	NA	NA	NA	NA	NA	NA	NA	NA	NA	NA	NA	NA	NA	NA	NA	NA	NA	NA	NA	NA	NA	NA
CD630_RS11365	26.859	2.77628	0.634331	4.37671	1.20485e-05	2.61975e-05	5.00335	CD630_RS11365	CD630_20950	RefSeq	gene	gene-CD630_RS11365	CD630_RS11365	protein_coding	NC_009089.1	2420922	2421644	723	-	NA	Q188G4	Q188G4_CLOD6	Putative cell division GTPase	CD630_20950	CD630_20950	240	unreviewed	Clostridioides difficile (strain 630) (Peptoclostridium difficile)	cdf:CD630_20950	NA	putative cell division GTPase	272563.CD630_20950
CD630_RS04135	714.924	2.76989	0.560394	4.94277	7.70219e-07	1.79061e-06	94.1074	CD630_RS04135	CD630_07120	RefSeq	gene	gene-CD630_RS04135	CD630_RS04135	protein_coding	NC_009089.1	870253	871176	924	+	NA	Q189Q6	Q189Q6_CLOD6	Uncharacterized protein	CD630_07120	CD630_07120	307	unreviewed	Clostridioides difficile (strain 630) (Peptoclostridium difficile)	cdf:CD630_07120	NA	conserved hypothetical protein	272563.CD630_07120
CD630_RS03285	76.3384	2.76659	0.268597	10.3001	7.03519e-25	3.38944e-24	10.3414	CD630_RS03285	CD630_05430	RefSeq	gene	gene-CD630_RS03285	CD630_RS03285	protein_coding	NC_009089.1	648088	648951	864	+	NA	Q188Y8	Q188Y8_CLOD6	Uncharacterized protein	CD630_05430	CD630_05430	287	unreviewed	Clostridioides difficile (strain 630) (Peptoclostridium difficile)	cdf:CD630_05430	NA	conserved hypothetical protein	272563.CD630_05430
CD630_RS16255	13.8017	2.76074	0.505091	5.46583	4.60742e-08	1.16246e-07	4.53334	CD630_RS16255	CD630_30490	RefSeq	gene	gene-CD630_RS16255	CD630_RS16255	protein_coding	NC_009089.1	3543336	3543644	309	-	NA	Q184N6	Q184N6_CLOD6	PTS system, lactose/cellobiose-family IIB subunit	CD630_30490	CD630_30490	102	unreviewed	Clostridioides difficile (strain 630) (Peptoclostridium difficile)	cdf:CD630_30490	ko:K02760	PTS system, lactose/cellobiose-family IIB subunit	272563.CD630_30490
CD630_RS05225	1.42349	2.74834	1.52661	1.80029	0.0718154	0.103429	0.135861	CD630_RS05225	CD630_09270	RefSeq	gene	gene-CD630_RS05225	CD630_RS05225	protein_coding	NC_009089.1	1102804	1103877	1074	+	NA	Q18AC0	Q18AC0_CLOD6	DNA (cytosine-5-)-methyltransferase (EC 2.1.1.37)	CD630_09270	CD630_09270	357	unreviewed	Clostridioides difficile (strain 630) (Peptoclostridium difficile)	cdf:CD630_09270	ko:K00558	putative phage DNA modification methylase	272563.CD630_09270
CD630_RS10635	451.079	2.74476	0.174523	15.7272	9.85163e-56	9.32405e-55	81.8181	CD630_RS10635	CD630_19640	RefSeq	gene	gene-CD630_RS10635	CD630_RS10635	protein_coding	NC_009089.1	2264832	2265419	588	-	57298187	Q187S4	Q187S4_CLOD6	Putative transcriptional regulator	CD630_19640	CD630_19640	195	unreviewed	Clostridioides difficile (strain 630) (Peptoclostridium difficile)	cdf:CD630_19640	NA	putative transcriptional regulator	272563.CD630_19640
CD630_RS05520	1423.65	2.73463	0.0957018	28.5745	1.39436e-179	5.77732e-178	318.634	CD630_RS05520	CD630_09840	RefSeq	gene	gene-CD630_RS05520	CD630_RS05520	protein_coding	NC_009089.1	1147604	1148068	465	+	NA	Q18AI6	Q18AI6_CLOD6	Putative membrane protein	CD630_09840	CD630_09840	145	unreviewed	Clostridioides difficile (strain 630) (Peptoclostridium difficile)	cdf:CD630_09840	NA	putative membrane protein	272563.CD630_09840
CD630_RS04445	195.337	2.72136	0.185765	14.6495	1.35738e-48	1.13745e-47	47.4851	CD630_RS04445	CD630_07710	RefSeq	gene	gene-CD630_RS04445	CD630_RS04445	protein_coding	NC_009089.1	942868	943296	429	+	57299275	Q189W4	Q189W4_CLOD6	Anti-sigma F factor (EC 2.7.11.1) (Stage II sporulation protein AB)	spoIIAB CD630_07710	spoIIAB	142	unreviewed	Clostridioides difficile (strain 630) (Peptoclostridium difficile)	cdf:CD630_07710	ko:K06379	spoIIAB; Anti-sigma F factor (Stage II sporulation protein AB)	272563.CD630_07710
CD630_RS03280	746.134	2.71685	0.183267	14.8246	1.01641e-49	8.69311e-49	140.01	CD630_RS03280	CD630_05420	RefSeq	gene	gene-CD630_RS03280	CD630_RS03280	protein_coding	NC_009089.1	647386	647982	597	+	NA	Q188Y9	Q188Y9_CLOD6	CheB-type methylesterase domain-containing protein	cheB CD630_05420	cheB	198	unreviewed	Clostridioides difficile (strain 630) (Peptoclostridium difficile)	cdf:CD630_05420	ko:K03412	cheB; putative protein-glutamate methylesterase	272563.CD630_05420
CD630_RS08975	3001.09	2.71096	0.116521	23.2659	9.8322e-120	2.07143e-118	339.221	CD630_RS08975	CD630_16470	RefSeq	gene	gene-CD630_RS08975	CD630_RS08975	protein_coding	NC_009089.1	1909546	1910499	954	+	57298478	Q186K1	Q186K1_CLOD6	ABC-type transport system, iron-family permease	CD630_16470	CD630_16470	317	unreviewed	Clostridioides difficile (strain 630) (Peptoclostridium difficile)	cdf:CD630_16470	ko:K02015	ABC-type transport system, iron-family permease	272563.CD630_16470
CD630_RS04145	2521.73	2.69082	0.054363	49.4973	0	0	158.179	CD630_RS04145	CD630_07130	RefSeq	gene	gene-CD630_RS04145	CD630_RS04145	protein_coding	NC_009089.1	871523	873277	1755	+	NA	Q189Q5	Q189Q5_CLOD6	Putative radical SAM domain-containing protein	CD630_07130	CD630_07130	584	unreviewed	Clostridioides difficile (strain 630) (Peptoclostridium difficile)	cdf:CD630_07130	NA	putative radical SAM domain-containing protein	272563.CD630_07130
CD630_RS11080	481.854	2.67237	0.249603	10.7065	9.49137e-27	4.80235e-26	69.7434	CD630_RS11080	CD630_20400	RefSeq	gene	gene-CD630_RS11080	CD630_RS11080	protein_coding	NC_009089.1	2352828	2353637	810	+	NA	Q188A8	Q188A8_CLOD6	Transcriptional regulator, MerR family	CD630_20400	CD630_20400	269	unreviewed	Clostridioides difficile (strain 630) (Peptoclostridium difficile)	cdf:CD630_20400	NA	Transcriptional regulator, MerR family	272563.CD630_20400
CD630_RS07970	918.275	2.6716	0.0928301	28.7794	3.88309e-182	1.62697e-180	281.268	CD630_RS07970	CD630_14510	RefSeq	gene	gene-CD630_RS07970	folB	protein_coding	NC_009089.1	1681013	1681378	366	+	NA	Q18BX1	Q18BX1_CLOD6	7,8-dihydroneopterin aldolase (EC 4.1.2.25)	folB CD630_14510	folB	121	unreviewed	Clostridioides difficile (strain 630) (Peptoclostridium difficile)	cdf:CD630_14510	ko:K01633	folB; Dihydroneopterin aldolase	272563.CD630_14510
CD630_RS14315	3.24854	2.67058	0.958109	2.78734	0.00531424	0.00901584	0.538402	CD630_RS14315	CD630_26770	RefSeq	gene	gene-CD630_RS14315	CD630_RS14315	protein_coding	NC_009089.1	3093251	3093907	657	+	NA	Q183B2	Q183B2_CLOD6	Succinyl CoA:3-oxoacid CoA-transferase subunit A (EC 2.8.3.-)	scoA CD630_26770	scoA	218	unreviewed	Clostridioides difficile (strain 630) (Peptoclostridium difficile)	cdf:CD630_26770	ko:K01034	scoA; Succinyl CoA:3-oxoacid CoA-transferase subunit A	272563.CD630_26770
CD630_RS07965	2117.15	2.66684	0.0750539	35.5323	1.55814e-276	1.3834e-274	303.174	CD630_RS07965	CD630_14500	RefSeq	gene	gene-CD630_RS07965	folP	protein_coding	NC_009089.1	1680211	1681002	792	+	NA	Q18BX0	Q18BX0_CLOD6	Dihydropteroate synthase (DHPS) (EC 2.5.1.15) (Dihydropteroate pyrophosphorylase)	folP CD630_14500	folP	267	unreviewed	Clostridioides difficile (strain 630) (Peptoclostridium difficile)	cdf:CD630_14500	ko:K00796	folP; Dihydropteroate synthase	272563.CD630_14500
CD630_RS03260	6150.98	2.66208	0.108384	24.5616	3.25072e-133	8.47689e-132	399.608	CD630_RS03260	CD630_05380	RefSeq	gene	gene-CD630_RS03260	CD630_RS03260	protein_coding	NC_009089.1	642036	643739	1704	+	57299514	Q188Y1	Q188Y1_CLOD6	Putative methyl-accepting chemotaxis receptor,MCP family	CD630_05380	CD630_05380	567	unreviewed	Clostridioides difficile (strain 630) (Peptoclostridium difficile)	cdf:CD630_05380	ko:K03406	putative methyl-accepting chemotaxis receptor,MCP family	272563.CD630_05380
CD630_RS13380	30.3033	2.65618	0.452282	5.87285	4.28355e-09	1.14916e-08	2.47053	CD630_RS13380	CD630_24900	RefSeq	gene	gene-CD630_RS13380	CD630_RS13380	protein_coding	NC_009089.1	2871901	2873262	1362	-	NA	Q182H7	Q182H7_CLOD6	Putative peptidase, M20A family	CD630_24900	CD630_24900	456	unreviewed	Clostridioides difficile (strain 630) (Peptoclostridium difficile)	cdf:CD630_24900	NA	putative peptidase, M20A family	272563.CD630_24900
CD630_RS17605	314.146	2.65067	0.135565	19.5529	3.90087e-85	5.93729e-84	64.429	CD630_RS17605	CD630_33130	RefSeq	gene	gene-CD630_RS17605	CD630_RS17605	protein_coding	NC_009089.1	3878495	3879010	516	-	NA	Q180F7	Q180F7_CLOD6	Putative oxidoreductase, Fe-S subunit	hydN1 CD630_33130	hydN1	171	unreviewed	Clostridioides difficile (strain 630) (Peptoclostridium difficile)	cdf:CD630_33130	ko:K25124	hydN1; putative oxidoreductase, Fe-S subunit	272563.CD630_33130
CD630_RS02885	10.5206	2.6438	0.467249	5.65822	1.52955e-08	3.99138e-08	1.34057	CD630_RS02885	CD630_04670	RefSeq	gene	gene-CD630_RS02885	CD630_RS02885	protein_coding	NC_009089.1	555693	556514	822	+	NA	Q188R2	Q188R2_CLOD6	Putative hydrolase, HAD superfamily, subfamily IIB (EC 3.1.3.-)	CD630_04670	CD630_04670	271	unreviewed	Clostridioides difficile (strain 630) (Peptoclostridium difficile)	cdf:CD630_04670	NA	putative hydrolase, HAD superfamily, subfamily IIB	272563.CD630_04670
CD630_RS07620	829.713	2.64278	0.146764	18.007	1.71742e-72	2.09975e-71	34.908	CD630_RS07620	CD630_13800	RefSeq	gene	gene-CD630_RS07620	CD630_RS07620	protein_coding	NC_009089.1	1596805	1599297	2493	-	57298753	Q18BP4	Q18BP4_CLOD6	Transporter, Major Facilitator Superfamily (MFS)	CD630_13800	CD630_13800	830	unreviewed	Clostridioides difficile (strain 630) (Peptoclostridium difficile)	cdf:CD630_13800	NA	Transporter, Major Facilitator Superfamily (MFS)	272563.CD630_13800
CD630_RS12915	2743.94	2.63694	0.119485	22.0692	6.24339e-108	1.18784e-106	242.777	CD630_RS12915	CD630_24020	RefSeq	gene	gene-CD630_RS12915	CD630_RS12915	protein_coding	NC_009089.1	2769828	2771018	1191	-	NA	Q181Y8	Q181Y8_CLOD6	Putative cell wall hydrolase phosphatase-associated protein (EC 3.4.-.-)	CD630_24020	CD630_24020	396	unreviewed	Clostridioides difficile (strain 630) (Peptoclostridium difficile)	cdf:CD630_24020	NA	putative cell wall hydrolase; phosphatase-associated protein	272563.CD630_24020
CD630_RS17610	1148.97	2.63138	0.132806	19.8137	2.26848e-87	3.51003e-86	87.8397	CD630_RS17610	CD630_33140	RefSeq	gene	gene-CD630_RS17610	CD630_RS17610	protein_coding	NC_009089.1	3879010	3880386	1377	-	NA	Q180F8	Q180F8_CLOD6	Iron hydrogenase (EC 1.12.7.2)	hydA CD630_33140	hydA	461	unreviewed	Clostridioides difficile (strain 630) (Peptoclostridium difficile)	cdf:CD630_33140	ko:K25123	hydA; Iron hydrogenase	272563.CD630_33140
CD630_RS14310	26.5121	2.63109	0.456176	5.7677	8.03599e-09	2.12979e-08	2.24461	CD630_RS14310	CD630_26760	RefSeq	gene	gene-CD630_RS14310	CD630_RS14310	protein_coding	NC_009089.1	3092064	3093242	1179	+	NA	Q183B0	Q183B0_CLOD6	Acetoacetyl-CoA thiolase 2 (EC 2.3.1.9)	thlA2 CD630_26760	thlA2	392	unreviewed	Clostridioides difficile (strain 630) (Peptoclostridium difficile)	cdf:CD630_26760	ko:K00626	thlA2; Acetoacetyl-CoA thiolase 2	272563.CD630_26760
CD630_RS17760	0.237562	2.62995	5.18021	0.507693	0.611669	0.681073	0.136294	CD630_RS17760	CD630_33421	RefSeq	gene	gene-CD630_RS17760	CD630_RS17760	protein_coding	NC_009089.1	3906498	3906719	222	-	61848152	Q180I6	Q180I6_CLOD6	Putative conjugative transposon protein Tn916-like, CTn6-Orf20	CD630_33421	CD630_33421	73	unreviewed	Clostridioides difficile (strain 630) (Peptoclostridium difficile)	cdf:CD630_33421	NA	putative conjugative transposon protein Tn916-like, CTn6-Orf20	272563.CD630_33421
CD630_RS07960	2301.49	2.62773	0.087957	29.8752	4.13319e-196	1.9028e-194	470.077	CD630_RS07960	CD630_14490	RefSeq	gene	gene-CD630_RS07960	folE	protein_coding	NC_009089.1	1679575	1680147	573	+	57298682	Q18BW7	GCH1_CLOD6	GTP cyclohydrolase 1 (EC 3.5.4.16) (GTP cyclohydrolase I) (GTP-CH-I)	folE CD630_14490	folE	190	reviewed	Clostridioides difficile (strain 630) (Peptoclostridium difficile)	cdf:CD630_14490	ko:K01495	folE; GTP cyclohydrolase 1 (GTP cyclohydrolase I) (GTP-CH-I)	272563.CD630_14490
CD630_RS05515	157.777	2.61535	0.278901	9.37732	6.76698e-21	2.90047e-20	29.1161	CD630_RS05515	CD630_09830	RefSeq	gene	gene-CD630_RS05515	CD630_RS05515	protein_coding	NC_009089.1	1146970	1147599	630	+	NA	Q18AI1	Q18AI1_CLOD6	Putative hydrolase, HAD superfamily, subfamily IB (EC 3.1.3.-)	CD630_09830	CD630_09830	209	unreviewed	Clostridioides difficile (strain 630) (Peptoclostridium difficile)	cdf:CD630_09830	NA	putative hydrolase, HAD superfamily, subfamily IB	272563.CD630_09830
CD630_RS04150	1611.83	2.60925	0.092603	28.1768	1.12601e-174	4.46691e-173	155.078	CD630_RS04150	CD630_07140	RefSeq	gene	gene-CD630_RS04150	CD630_RS04150	protein_coding	NC_009089.1	873295	874437	1143	+	NA	Q189R1	Q189R1_CLOD6	Tetratricopeptide repeat protein	CD630_07140	CD630_07140	380	unreviewed	Clostridioides difficile (strain 630) (Peptoclostridium difficile)	cdf:CD630_07140	NA	tetratricopeptide repeat protein	272563.CD630_07140
CD630_RS03245	1325.83	2.59856	0.093937	27.6628	1.95755e-168	7.29969e-167	297.07	CD630_RS03245	CD630_05350	RefSeq	gene	gene-CD630_RS03245	CD630_RS03245	protein_coding	NC_009089.1	639869	640354	486	+	57299517	Q188X7	Q188X7_CLOD6	Probable chemoreceptor glutamine deamidase CheD (EC 3.5.1.44)	cheD CD630_05350	cheD	161	unreviewed	Clostridioides difficile (strain 630) (Peptoclostridium difficile)	cdf:CD630_05350	ko:K03411	cheD; Probable chemoreceptor glutamine deamidase CheD	272563.CD630_05350
CD630_RS17450	6525.4	2.59707	0.0966509	26.8706	4.84181e-159	1.61206e-157	280.343	CD630_RS17450	CD630_32820	RefSeq	gene	gene-CD630_RS17450	CD630_RS17450	protein_coding	NC_009089.1	3842259	3844628	2370	-	NA	Q180C6	Q180C6_CLOD6	Pyruvate formate-lyase (EC 2.3.1.54)	pflD CD630_32820	pflD	789	unreviewed	Clostridioides difficile (strain 630) (Peptoclostridium difficile)	cdf:CD630_32820	ko:K23121	pflD; Pyruvate formate-lyase	272563.CD630_32820
CD630_RS07625	63.3817	2.59156	0.247189	10.4841	1.0219e-25	5.04059e-25	12.6777	CD630_RS07625	CD630_13810	RefSeq	gene	gene-CD630_RS07625	CD630_RS07625	protein_coding	NC_009089.1	1599311	1599853	543	-	NA	Q18BQ1	Q18BQ1_CLOD6	Transcriptional regulator, TetR family	CD630_13810	CD630_13810	180	unreviewed	Clostridioides difficile (strain 630) (Peptoclostridium difficile)	cdf:CD630_13810	NA	Transcriptional regulator, TetR family	272563.CD630_13810
CD630_RS03505	80.5425	2.58985	0.168581	15.3626	2.91482e-53	2.65754e-52	32.4522	CD630_RS03505	CD630_05870	RefSeq	gene	gene-CD630_RS03505	CD630_RS03505	protein_coding	NC_009089.1	704792	705067	276	+	NA	Q189C9	Q189C9_CLOD6	Uncharacterized protein	CD630_05870	CD630_05870	91	unreviewed	Clostridioides difficile (strain 630) (Peptoclostridium difficile)	cdf:CD630_05870	NA	uncharacterised protein	272563.CD630_05870
CD630_RS11890	136.268	2.57901	0.135471	19.0374	8.35123e-81	1.17516e-79	6.91164	CD630_RS11890	CD630_21960	RefSeq	gene	gene-CD630_RS11890	CD630_RS11890	protein_coding	NC_009089.1	2543119	2545218	2100	-	NA	Q185Y5	Q185Y5_CLOD6	Putative succinyl-CoA synthetase-like ATP-binding protein	CD630_21960	CD630_21960	699	unreviewed	Clostridioides difficile (strain 630) (Peptoclostridium difficile)	cdf:CD630_21960	NA	putative succinyl-CoA synthetase-like ATP-binding protein	272563.CD630_21960
CD630_RS17615	444.482	2.56533	0.119333	21.4972	1.65468e-102	2.9523e-101	87.6172	CD630_RS17615	CD630_33150	RefSeq	gene	gene-CD630_RS17615	CD630_RS17615	protein_coding	NC_009089.1	3880411	3880962	552	-	NA	Q180F9	Q180F9_CLOD6	Putative oxidoreductase, Fe-S subunit	hydN2 CD630_33150	hydN2	183	unreviewed	Clostridioides difficile (strain 630) (Peptoclostridium difficile)	cdf:CD630_33150	ko:K25124	hydN2; putative oxidoreductase, Fe-S subunit	272563.CD630_33150
CD630_RS17905	932.545	2.56529	0.111811	22.9431	1.72529e-116	3.53496e-115	55.4655	CD630_RS17905	CD630_33700	RefSeq	gene	gene-CD630_RS17905	CD630_RS17905	protein_coding	NC_009089.1	3938102	3939862	1761	-	NA	Q180L7	Q180L7_CLOD6	Putative recombinase Tn916-like, CTn7-Orf1	CD630_33700	CD630_33700	586	unreviewed	Clostridioides difficile (strain 630) (Peptoclostridium difficile)	cdf:CD630_33700	NA	putative recombinase Tn916-like, CTn7-Orf1	272563.CD630_33700
CD630_RS10480	1009.25	2.55664	0.315074	8.11441	4.88158e-16	1.76561e-15	304.891	CD630_RS10480	CD630_19340	RefSeq	gene	gene-CD630_RS10480	CD630_RS10480	protein_coding	NC_009089.1	2232675	2233046	372	-	NA	Q187P5	Q187P5_CLOD6	Aspartate kinase (EC 2.7.2.4)	CD630_19340	CD630_19340	123	unreviewed	Clostridioides difficile (strain 630) (Peptoclostridium difficile)	cdf:CD630_19340	ko:K09707	conserved hypothetical protein	272563.CD630_19340
CD630_RS19770	174.323	2.55229	0.29952	8.52128	1.57793e-17	6.01648e-17	102.49	CD630_RS19770	CD630_19903	RefSeq	gene	gene-CD630_RS19770	CD630_RS19770	protein_coding	NC_009089.1	2297643	2297819	177	+	NA	F3Y636	F3Y636_CLOD6	Uncharacterized protein	CD630_19903	CD630_19903	58	unreviewed	Clostridioides difficile (strain 630) (Peptoclostridium difficile)	cdf:CD630_19903	NA	conserved hypothetical protein	272563.CD630_19903
CD630_RS13160	2473.53	2.55086	0.113484	22.4778	6.8513e-112	1.34466e-110	206.104	CD630_RS13160	CD630_24480	RefSeq	gene	gene-CD630_RS13160	mtaB	protein_coding	NC_009089.1	2822383	2823681	1299	-	57297637	Q182D3	Q182D3_CLOD6	Putative MiaB-like tRNA modifying enzyme	CD630_24480	CD630_24480	432	unreviewed	Clostridioides difficile (strain 630) (Peptoclostridium difficile)	cdf:CD630_24480	ko:K18707	putative MiaB-like tRNA modifying enzyme	272563.CD630_24480
CD630_RS10930	1.11367	2.5505	1.633	1.56185	0.118323	0.163538	0.187542	NA	NA	NA	NA	NA	NA	NA	NA	NA	NA	NA	NA	NA	NA	NA	NA	NA	NA	NA	NA	NA	NA	NA	NA	NA
CD630_RS08825	70.6155	2.55019	0.297735	8.56528	1.07814e-17	4.1277e-17	22.7593	CD630_RS08825	CD630_16170	RefSeq	gene	gene-CD630_RS08825	CD630_RS08825	protein_coding	NC_009089.1	1873455	1873823	369	+	NA	Q186H1	Q186H1_CLOD6	Transcriptional regulator, GntR family	CD630_16170	CD630_16170	122	unreviewed	Clostridioides difficile (strain 630) (Peptoclostridium difficile)	cdf:CD630_16170	NA	Transcriptional regulator, GntR family	272563.CD630_16170
CD630_RS04710	35990.2	2.53529	0.150806	16.8116	2.00843e-63	2.09202e-62	7442.78	CD630_RS04710	CD630_08250	RefSeq	gene	gene-CD630_RS04710	CD630_RS04710	protein_coding	NC_009089.1	1000307	1000843	537	+	57299219	Q18A24	Q18A24_CLOD6	Rubrerythrin	rbr CD630_08250	rbr	178	unreviewed	Clostridioides difficile (strain 630) (Peptoclostridium difficile)	cdf:CD630_08250	NA	rbr; Rubrerythrin	272563.CD630_08250
CD630_RS03520	293.335	2.52974	0.0896234	28.2263	2.77815e-175	1.11395e-173	6.5375	CD630_RS03520	CD630_05900	RefSeq	gene	gene-CD630_RS03520	CD630_RS03520	protein_coding	NC_009089.1	708285	713495	5211	+	NA	Q189D3	Q189D3_CLOD6	G domain-containing protein	CD630_05900	CD630_05900	1736	unreviewed	Clostridioides difficile (strain 630) (Peptoclostridium difficile)	cdf:CD630_05900	NA	conserved hypothetical protein	272563.CD630_05900
CD630_RS10160	3294.85	2.52951	0.0760633	33.2553	1.70896e-242	1.24955e-240	448.814	CD630_RS10160	CD630_18680	RefSeq	gene	gene-CD630_RS10160	CD630_RS10160	protein_coding	NC_009089.1	2169244	2170050	807	+	NA	Q187H8	Q187H8_CLOD6	Putative conjugative transposon protein Tn1549-like, CTn5-Orf27	CD630_18680	CD630_18680	268	unreviewed	Clostridioides difficile (strain 630) (Peptoclostridium difficile)	cdf:CD630_18680	NA	putative conjugative transposon protein Tn1549-like, CTn5-Orf27	272563.CD630_18680
CD630_RS03265	2116.63	2.52249	0.160897	15.6777	2.14832e-55	2.02812e-54	122.73	CD630_RS03265	CD630_05390	RefSeq	gene	gene-CD630_RS03265	CD630_RS03265	protein_coding	NC_009089.1	643952	646054	2103	+	NA	Q188Y5	Q188Y5_CLOD6	Chemotaxis protein CheA (EC 2.7.13.3)	cheA CD630_05390	cheA	700	unreviewed	Clostridioides difficile (strain 630) (Peptoclostridium difficile)	cdf:CD630_05390	ko:K03407	cheA; Chemotaxis protein CheA	272563.CD630_05390
CD630_RS04290	21.7303	2.5222	0.352196	7.16134	7.98908e-13	2.53975e-12	1.59335	CD630_RS04290	CD630_07410	RefSeq	gene	gene-CD630_RS04290	glpK	protein_coding	NC_009089.1	903936	905462	1527	+	NA	Q189T3	Q189T3_CLOD6	Glycerol kinase (GK) (EC 2.7.1.30)	glpK1 CD630_07410	glpK1	508	unreviewed	Clostridioides difficile (strain 630) (Peptoclostridium difficile)	cdf:CD630_07410	ko:K00864	glpK1; Glycerol kinase (GK)	272563.CD630_07410
CD630_RS13170	342.446	2.5178	0.215837	11.6653	1.9172e-31	1.10498e-30	53.4873	CD630_RS13170	CD630_24500	RefSeq	gene	gene-CD630_RS13170	prmA	protein_coding	NC_009089.1	2824460	2825407	948	-	NA	Q182D8	Q182D8_CLOD6	Ribosomal protein L11 methyltransferase (L11 Mtase) (EC 2.1.1.-)	prmA CD630_24500	prmA	315	unreviewed	Clostridioides difficile (strain 630) (Peptoclostridium difficile)	cdf:CD630_24500	ko:K02687	prmA; Ribosomal protein L11 methyltransferase (L11 Mtase)	272563.CD630_24500
CD630_RS10155	410.451	2.51182	0.133974	18.7486	1.98925e-78	2.69742e-77	97.4442	CD630_RS10155	CD630_18670	RefSeq	gene	gene-CD630_RS10155	CD630_RS10155	protein_coding	NC_009089.1	2168793	2169254	462	+	NA	Q187H9	Q187H9_CLOD6	Putative conjugative transposon protein Tn1549-like, CTn5-Orf26	CD630_18670	CD630_18670	153	unreviewed	Clostridioides difficile (strain 630) (Peptoclostridium difficile)	cdf:CD630_18670	NA	putative conjugative transposon protein Tn1549-like, CTn5-Orf26	272563.CD630_18670
CD630_RS05245	0.412677	2.50735	2.51954	0.995163	0.319657	0.39405	0.145009	CD630_RS05245	CD630_09310	RefSeq	gene	gene-CD630_RS05245	CD630_RS05245	protein_coding	NC_009089.1	1106070	1106441	372	+	NA	Q18AC5	Q18AC5_CLOD6	Putative phage protein	CD630_09310	CD630_09310	123	unreviewed	Clostridioides difficile (strain 630) (Peptoclostridium difficile)	cdf:CD630_09310	NA	putative phage protein	272563.CD630_09310
CD630_RS04720	172783	2.49842	0.130781	19.1038	2.34904e-81	3.36906e-80	45691.2	CD630_RS04720	CD630_08270	RefSeq	gene	gene-CD630_RS04720	CD630_RS04720	protein_coding	NC_009089.1	1001301	1001687	387	+	57299217	Q18A22	Q18A22_CLOD6	Desulfoferrodoxin (EC 1.15.1.2) (Superoxide reductase)	rbo CD630_08270	rbo	128	unreviewed	Clostridioides difficile (strain 630) (Peptoclostridium difficile)	cdf:CD630_08270	ko:K05919	rbo; Rubredoxin oxidoreductase (desulfoferrodoxin)	272563.CD630_08270
CD630_RS08755	55.8996	2.49676	0.323929	7.70774	1.28068e-14	4.38523e-14	8.10143	CD630_RS08755	CD630_16030	RefSeq	gene	gene-CD630_RS08755	CD630_RS08755	protein_coding	NC_009089.1	1857544	1858299	756	-	57298524	Q186F6	Q186F6_CLOD6	Transport permease protein	CD630_16030	CD630_16030	251	unreviewed	Clostridioides difficile (strain 630) (Peptoclostridium difficile)	cdf:CD630_16030	ko:K01992	ABC-type transport system, multidrug-family permease	272563.CD630_16030
CD630_RS11875	11848.5	2.49572	0.126785	19.6847	2.91791e-86	4.47772e-85	870.519	CD630_RS11875	CD630_21930	RefSeq	gene	gene-CD630_RS11875	CD630_RS11875	protein_coding	NC_009089.1	2538916	2540358	1443	-	NA	NA	NA	NA	NA	NA	NA	NA	NA	cdf:CD630_21930	NA	cwp24; pseudogene	NA
CD630_RS17120	483.502	2.49389	0.684424	3.64378	0.000268666	0.000526185	37.3816	CD630_RS17120	CD630_32160	RefSeq	gene	gene-CD630_RS17120	CD630_RS17120	protein_coding	NC_009089.1	3761079	3762614	1536	-	NA	Q17ZW0	Q17ZW0_CLOD6	ABC-type transport system, glycine betaine/carnitine/choline permease	CD630_32160	CD630_32160	511	unreviewed	Clostridioides difficile (strain 630) (Peptoclostridium difficile)	cdf:CD630_32160	ko:K05845	ABC-type transport system, glycine betaine/carnitine/choline permease	272563.CD630_32160
CD630_RS03235	137.19	2.49286	0.399162	6.24523	4.23171e-10	1.19546e-09	45.944	CD630_RS03235	CD630_05330	RefSeq	gene	gene-CD630_RS03235	CD630_RS03235	protein_coding	NC_009089.1	638828	639190	363	+	57299519	Q188X9	Q188X9_CLOD6	Stage 0 sporulation protein A homolog	cheY CD630_05330	cheY	120	unreviewed	Clostridioides difficile (strain 630) (Peptoclostridium difficile)	cdf:CD630_05330	ko:K03413	cheY; Chemotaxis protein CheY	272563.CD630_05330
CD630_RS18605	30533.3	2.492	0.143257	17.3952	8.96554e-68	1.01311e-66	2019.83	CD630_RS18605	CD630_34980	RefSeq	gene	gene-CD630_RS18605	CD630_RS18605	protein_coding	NC_009089.1	4086659	4088272	1614	-	57296644	Q180Z7	Q180Z7_CLOD6	Stage V sporulation protein B	spoVB CD630_34980	spoVB	537	unreviewed	Clostridioides difficile (strain 630) (Peptoclostridium difficile)	cdf:CD630_34980	ko:K06409	spoVB; Stage V sporulation protein B	272563.CD630_34980
CD630_RS03985	579.982	2.48536	0.0772047	32.1919	2.29374e-227	1.42556e-225	60.3028	CD630_RS03985	CD630_06830	RefSeq	gene	gene-CD630_RS03985	CD630_RS03985	protein_coding	NC_009089.1	827202	828224	1023	+	57299367	Q189M9	Q189M9_CLOD6	Transcriptional regulator, LacI family	CD630_06830	CD630_06830	340	unreviewed	Clostridioides difficile (strain 630) (Peptoclostridium difficile)	cdf:CD630_06830	NA	Transcriptional regulator, LacI family	272563.CD630_06830
CD630_RS00490	11.1823	2.48167	0.486611	5.09991	3.39812e-07	8.10204e-07	1.80866	CD630_RS00490	CD630_00450	RefSeq	gene	gene-CD630_RS00490	CD630_RS00490	protein_coding	NC_009089.1	69685	70335	651	+	57300042	Q18CC8	Q18CC8_CLOD6	Putative sugar-phosphate aldolase	CD630_00450	CD630_00450	216	unreviewed	Clostridioides difficile (strain 630) (Peptoclostridium difficile)	cdf:CD630_00450	ko:K01628	putative sugar-phosphate aldolase	272563.CD630_00450
CD630_RS12995	5.44002	2.4807	0.7856	3.15772	0.00159011	0.00286866	1.10027	CD630_RS12995	CD630_24180	RefSeq	gene	gene-CD630_RS12995	CD630_RS12995	protein_coding	NC_009089.1	2791319	2791864	546	-	57297670	Q182A3	Q182A3_CLOD6	PTS system, Sorbitol-like IIC component (Glucitol)	CD630_24180	CD630_24180	181	unreviewed	Clostridioides difficile (strain 630) (Peptoclostridium difficile)	cdf:CD630_24180	ko:K02783	PTS system, Sorbitol-like IIC component (Glucitol)	272563.CD630_24180
CD630_RS17115	218.035	2.46574	0.673757	3.65969	0.000252525	0.000496398	33.3922	CD630_RS17115	CD630_32150	RefSeq	gene	gene-CD630_RS17115	CD630_RS17115	protein_coding	NC_009089.1	3760302	3761063	762	-	57296895	Q17ZV9	Q17ZV9_CLOD6	ABC-type transport system, glycine betaine/carnitine/choline ATP-binding protein (EC 3.6.3.-)	CD630_32150	CD630_32150	253	unreviewed	Clostridioides difficile (strain 630) (Peptoclostridium difficile)	cdf:CD630_32150	ko:K05847	ABC-type transport system, glycine betaine/carnitine/choline ATP-binding protein	272563.CD630_32150
CD630_RS06185	23.693	2.46406	0.554185	4.44629	8.73674e-06	1.91305e-05	0.568849	CD630_RS06185	CD630_11050	RefSeq	gene	gene-CD630_RS06185	CD630_RS06185	protein_coding	NC_009089.1	1296275	1300306	4032	-	NA	Q18AW2	Q18AW2_CLOD6	Putative antirestriction protein Tn1549-like,CTn4-Orf16	CD630_11050	CD630_11050	1343	unreviewed	Clostridioides difficile (strain 630) (Peptoclostridium difficile)	cdf:CD630_11050	NA	putative antirestriction protein Tn1549-like,CTn4-Orf16	272563.CD630_11050
CD630_RS03540	45.7691	2.45927	0.259858	9.46391	2.96639e-21	1.28924e-20	10.7702	CD630_RS03540	CD630_05930	RefSeq	gene	gene-CD630_RS03540	CD630_RS03540	protein_coding	NC_009089.1	717651	718091	441	-	57299459	Q189D9	Q189D9_CLOD6	Uncharacterized protein	CD630_05930	CD630_05930	146	unreviewed	Clostridioides difficile (strain 630) (Peptoclostridium difficile)	cdf:CD630_05930	NA	conserved hypothetical protein	272563.CD630_05930
CD630_RS08900	446.376	2.45816	0.107807	22.8016	4.42316e-115	8.9641e-114	25.6083	CD630_RS08900	CD630_16320	RefSeq	gene	gene-CD630_RS08900	asnB	protein_coding	NC_009089.1	1890688	1892562	1875	+	57298495	Q186I9	Q186I9_CLOD6	Asparagine synthetase (EC 6.3.5.4)	asnB1 CD630_16320	asnB1	624	unreviewed	Clostridioides difficile (strain 630) (Peptoclostridium difficile)	cdf:CD630_16320	ko:K01953	asnB1; Asparagine synthetase	272563.CD630_16320
CD630_RS13165	159.116	2.45468	0.295128	8.31736	8.99459e-17	3.34072e-16	24.8138	CD630_RS13165	CD630_24490	RefSeq	gene	gene-CD630_RS13165	CD630_RS13165	protein_coding	NC_009089.1	2823683	2824441	759	-	57297636	Q182D6	Q182D6_CLOD6	Ribosomal RNA small subunit methyltransferase E (EC 2.1.1.193)	CD630_24490	CD630_24490	252	unreviewed	Clostridioides difficile (strain 630) (Peptoclostridium difficile)	cdf:CD630_24490	ko:K09761	putative methyltransferase	272563.CD630_24490
CD630_RS16730	22.5226	2.44568	0.437505	5.59006	2.26994e-08	5.87819e-08	5.01861	CD630_RS16730	CD630_31460	RefSeq	gene	gene-CD630_RS16730	CD630_RS16730	protein_coding	NC_009089.1	3668785	3669357	573	+	NA	NA	NA	NA	NA	NA	NA	NA	NA	cdf:CD630_31460	NA	pseudogene	272563.CD630_31460
CD630_RS08785	8.61483	2.44408	0.489102	4.99709	5.82033e-07	1.36503e-06	0.90893	CD630_RS08785	CD630_16090	RefSeq	gene	gene-CD630_RS08785	CD630_RS08785	protein_coding	NC_009089.1	1862040	1863239	1200	+	NA	Q186G4	Q186G4_CLOD6	Uncharacterized protein	CD630_16090	CD630_16090	399	unreviewed	Clostridioides difficile (strain 630) (Peptoclostridium difficile)	cdf:CD630_16090	NA	conserved hypothetical protein	272563.CD630_16090
CD630_RS10145	5331.19	2.44295	0.0744981	32.7921	7.61898e-236	5.26133e-234	352.665	CD630_RS10145	CD630_18650	RefSeq	gene	gene-CD630_RS10145	CD630_RS10145	protein_coding	NC_009089.1	2166079	2167701	1623	+	NA	Q187H6	Q187H6_CLOD6	Putative DNA recombination protein Tn1549-like,CTn5-Orf24	CD630_18650	CD630_18650	540	unreviewed	Clostridioides difficile (strain 630) (Peptoclostridium difficile)	cdf:CD630_18650	NA	putative DNA recombination protein Tn1549-like,CTn5-Orf24	272563.CD630_18650
CD630_RS16860	268.253	2.44053	0.138655	17.6015	2.39739e-69	2.785e-68	81.0427	CD630_RS16860	CD630_31660	RefSeq	gene	gene-CD630_RS16860	CD630_RS16860	protein_coding	NC_009089.1	3699428	3699790	363	+	57296946	Q181V8	Q181V8_CLOD6	Transcriptional regulator, hxlR family	CD630_31660	CD630_31660	120	unreviewed	Clostridioides difficile (strain 630) (Peptoclostridium difficile)	cdf:CD630_31660	NA	Transcriptional regulator, hxlR family	272563.CD630_31660
CD630_RS06230	1.18741	2.42811	1.53271	1.58419	0.11315	0.156853	0.132619	CD630_RS06230	CD630_11120	RefSeq	gene	gene-CD630_RS06230	CD630_RS06230	protein_coding	NC_009089.1	1309464	1310333	870	-	NA	Q18AW9	Q18AW9_CLOD6	Putative membrane protein Tn1549-like,CTn4-Orf7	CD630_11120	CD630_11120	289	unreviewed	Clostridioides difficile (strain 630) (Peptoclostridium difficile)	cdf:CD630_11120	NA	putative membrane protein Tn1549-like,CTn4-Orf7	272563.CD630_11120
CD630_RS02640	4.98977	2.42489	0.988038	2.45425	0.014118	0.0227511	0.217136	CD630_RS02640	CD630_04190	RefSeq	gene	gene-CD630_RS02640	CD630_RS02640	protein_coding	NC_009089.1	489451	491583	2133	+	NA	Q188K9	Q188K9_CLOD6	Putative conjugative transposon protein Tn1549-like, CTn2-Orf13	CD630_04190	CD630_04190	710	unreviewed	Clostridioides difficile (strain 630) (Peptoclostridium difficile)	cdf:CD630_04190	NA	putative conjugative transposon protein Tn1549-like, CTn2-Orf13	272563.CD630_04190
CD630_RS08850	6.88495	2.42324	0.43059	5.62773	1.82595e-08	4.75156e-08	1.29631	CD630_RS08850	CD630_16220	RefSeq	gene	gene-CD630_RS08850	CD630_RS08850	protein_coding	NC_009089.1	1878219	1878836	618	+	NA	Q186H8	Q186H8_CLOD6	Peptidase propeptide and ypeb domain protein	CD630_16220	CD630_16220	205	unreviewed	Clostridioides difficile (strain 630) (Peptoclostridium difficile)	cdf:CD630_16220	NA	peptidase propeptide and ypeb domain protein	272563.CD630_16220
CD630_RS13540	706.448	2.4218	0.177403	13.6514	1.9806e-42	1.48307e-41	136.006	CD630_RS13540	CD630_25230	RefSeq	gene	gene-CD630_RS13540	yqeK	protein_coding	NC_009089.1	2916474	2917046	573	-	57297562	Q182K9	Q182K9_CLOD6	Putative hydrolase	CD630_25230	CD630_25230	190	unreviewed	Clostridioides difficile (strain 630) (Peptoclostridium difficile)	cdf:CD630_25230	NA	putative hydrolase	272563.CD630_25230
CD630_RS05720	596.1	2.41889	0.15788	15.3211	5.5294e-53	5.00464e-52	63.3733	CD630_RS05720	CD630_10240	RefSeq	gene	gene-CD630_RS05720	CD630_RS05720	protein_coding	NC_009089.1	1195768	1196811	1044	+	57299099	Q18AM3	POTA_CLOD6	Spermidine/putrescine import ATP-binding protein PotA (EC 7.6.2.11)	potA CD630_10240	potA	347	reviewed	Clostridioides difficile (strain 630) (Peptoclostridium difficile)	cdf:CD630_10240	ko:K11072	potA; ABC-type transport system,spermidine/putrescine ATP-binding protein	272563.CD630_10240
CD630_RS06530	358.505	2.4184	0.184396	13.1153	2.69183e-39	1.86925e-38	30.971	CD630_RS06530	CD630_11700	RefSeq	gene	gene-CD630_RS06530	larA	protein_coding	NC_009089.1	1368741	1370015	1275	+	57298970	Q18B34	Q18B34_CLOD6	Lar_N domain-containing protein	CD630_11700	CD630_11700	424	unreviewed	Clostridioides difficile (strain 630) (Peptoclostridium difficile)	cdf:CD630_11700	ko:K22373	conserved hypothetical protein	272563.CD630_11700
CD630_RS07955	76.0135	2.41778	0.525237	4.60321	4.16027e-06	9.28961e-06	13.791	CD630_RS07955	CD630_14480	RefSeq	gene	gene-CD630_RS07955	CD630_RS07955	protein_coding	NC_009089.1	1678848	1679549	702	+	NA	Q18BW8	Q18BW8_CLOD6	Uncharacterized protein	CD630_14480	CD630_14480	233	unreviewed	Clostridioides difficile (strain 630) (Peptoclostridium difficile)	cdf:CD630_14480	NA	conserved hypothetical protein	272563.CD630_14480
CD630_RS03275	470.406	2.41695	0.200419	12.0595	1.72793e-33	1.0563e-32	69.7354	CD630_RS03275	CD630_05410	RefSeq	gene	gene-CD630_RS03275	CD630_RS03275	protein_coding	NC_009089.1	646543	647346	804	+	57299511	Q188Z0	Q188Z0_CLOD6	Protein-glutamate O-methyltransferase (EC 2.1.1.80)	cheR CD630_05410	cheR	267	unreviewed	Clostridioides difficile (strain 630) (Peptoclostridium difficile)	cdf:CD630_05410	ko:K00575	cheR; Methyl-accepting chemotaxis proteins methyltransferase, MCP family	272563.CD630_05410
CD630_RS13035	27.6399	2.41439	0.438216	5.50957	3.59701e-08	9.15581e-08	2.83999	CD630_RS13035	CD630_24260	RefSeq	gene	gene-CD630_RS13035	buk	protein_coding	NC_009089.1	2801344	2802402	1059	-	NA	Q182B0	Q182B0_CLOD6	Probable butyrate kinase (BK) (EC 2.7.2.7) (Branched-chain carboxylic acid kinase)	buk1 buk CD630_24260	buk1 buk	352	unreviewed	Clostridioides difficile (strain 630) (Peptoclostridium difficile)	cdf:CD630_24260	ko:K00929	buk1; Butyrate kinase 1 (BK 1) (Branched-chain carboxylic acid kinase 1)	272563.CD630_24260
CD630_RS10150	2455.2	2.41423	0.061033	39.5561	0	0	286.829	CD630_RS10150	CD630_18660	RefSeq	gene	gene-CD630_RS10150	CD630_RS10150	protein_coding	NC_009089.1	2167698	2168765	1068	+	NA	Q187I0	Q187I0_CLOD6	DNA helicase (EC 3.6.4.12)	CD630_18660	CD630_18660	355	unreviewed	Clostridioides difficile (strain 630) (Peptoclostridium difficile)	cdf:CD630_18660	NA	putative conjugative transposon protein tn1549-like, CTn5-Orf25	272563.CD630_18660
CD630_RS11360	595.777	2.41397	0.241976	9.97608	1.93974e-23	8.98546e-23	36.0958	CD630_RS11360	CD630_20940	RefSeq	gene	gene-CD630_RS11360	CD630_RS11360	protein_coding	NC_009089.1	2418959	2420893	1935	-	57298052	Q188G1	Q188G1_CLOD6	Putative restriction enzyme	CD630_20940	CD630_20940	644	unreviewed	Clostridioides difficile (strain 630) (Peptoclostridium difficile)	cdf:CD630_20940	ko:K07452	putative restriction enzyme	272563.CD630_20940
CD630_RS02635	3.91697	2.41322	0.921234	2.61955	0.00880458	0.0145986	0.162549	CD630_RS02635	CD630_04180	RefSeq	gene	gene-CD630_RS02635	CD630_RS02635	protein_coding	NC_009089.1	487018	489447	2430	+	NA	Q188K2	Q188K2_CLOD6	Putative conjugative transposon protein Tn1549-like, CTn2-Orf12	CD630_04180	CD630_04180	797	unreviewed	Clostridioides difficile (strain 630) (Peptoclostridium difficile)	cdf:CD630_04180	NA	putative conjugative transposon protein Tn1549-like, CTn2-Orf12	272563.CD630_04180
CD630_RS13545	3115.92	2.41242	0.125548	19.2152	2.76242e-82	4.03964e-81	465.088	CD630_RS13545	CD630_25240	RefSeq	gene	gene-CD630_RS13545	nadD	protein_coding	NC_009089.1	2917047	2917736	690	-	57297561	Q182L2	Q182L2_CLOD6	Probable nicotinate-nucleotide adenylyltransferase (EC 2.7.7.18) (Deamido-NAD(+) diphosphorylase) (Deamido-NAD(+) pyrophosphorylase) (Nicotinate mononucleotide adenylyltransferase) (NaMN adenylyltransferase)	nadD CD630_25240	nadD	229	unreviewed	Clostridioides difficile (strain 630) (Peptoclostridium difficile)	cdf:CD630_25240	ko:K00969	nadD; Nicotinate-nucleotide adenylyltransferase	272563.CD630_25240
CD630_RS04455	1.10626	2.40996	1.61021	1.49667	0.134479	0.18342	0.225596	CD630_RS04455	CD630_07730	RefSeq	gene	gene-CD630_RS04455	spoVAC	protein_coding	NC_009089.1	944363	944800	438	+	57299273	Q189X2	Q189X2_CLOD6	Stage V sporulation protein AC	spoVAC CD630_07730	spoVAC	145	unreviewed	Clostridioides difficile (strain 630) (Peptoclostridium difficile)	cdf:CD630_07730	ko:K06405	spoVAC; Stage V sporulation protein AC	272563.CD630_07730
CD630_RS02400	0.949711	2.39628	1.55542	1.5406	0.123415	0.170009	0.102757	CD630_RS02400	CD630_03710	RefSeq	gene	gene-CD630_RS02400	CD630_RS02400	protein_coding	NC_009089.1	440599	441510	912	-	NA	Q18DA6	Q18DA6_CLOD6	Putative conjugative transposon protein Tn916-like, CTn1-Orf16	CD630_03710	CD630_03710	303	unreviewed	Clostridioides difficile (strain 630) (Peptoclostridium difficile)	cdf:CD630_03710	NA	putative conjugative transposon protein Tn916-like, CTn1-Orf16	272563.CD630_03710
CD630_RS04235	331.918	2.39298	0.0852051	28.0849	1.49828e-173	5.81988e-172	18.898	CD630_RS04235	CD630_07300	RefSeq	gene	gene-CD630_RS04235	CD630_RS04235	protein_coding	NC_009089.1	892782	894710	1929	+	57299316	Q189S3	Q189S3_CLOD6	Putative iron-sulfur protein	CD630_07300	CD630_07300	642	unreviewed	Clostridioides difficile (strain 630) (Peptoclostridium difficile)	cdf:CD630_07300	NA	putative iron-sulfur protein	272563.CD630_07300
CD630_RS04715	73395.9	2.38952	0.0910319	26.2492	7.29252e-152	2.24742e-150	19896.5	CD630_RS04715	CD630_08260	RefSeq	gene	gene-CD630_RS04715	CD630_RS04715	protein_coding	NC_009089.1	1000875	1001264	390	+	NA	Q18A23	Q18A23_CLOD6	Putative ferric-uptake regulator	CD630_08260	CD630_08260	129	unreviewed	Clostridioides difficile (strain 630) (Peptoclostridium difficile)	cdf:CD630_08260	ko:K09825	putative ferric-uptake regulator	272563.CD630_08260
CD630_RS03250	664.823	2.38745	0.172796	13.8166	2.02525e-43	1.55075e-42	150.518	CD630_RS03250	CD630_05360	RefSeq	gene	gene-CD630_RS03250	CD630_RS03250	protein_coding	NC_009089.1	640397	640915	519	+	57299516	Q188Y3	Q188Y3_CLOD6	Purine-binding chemotaxis protein CheW	cheW CD630_05360	cheW	172	unreviewed	Clostridioides difficile (strain 630) (Peptoclostridium difficile)	cdf:CD630_05360	ko:K03408	cheW; Purine-binding chemotaxis protein CheW	272563.CD630_05360
CD630_RS06300	403.393	2.38708	0.557834	4.27919	1.87574e-05	4.00839e-05	51.4622	CD630_RS06300	CD630_11260	RefSeq	gene	gene-CD630_RS06300	CD630_RS06300	protein_coding	NC_009089.1	1324444	1325310	867	+	57299016	Q18AY3	Q18AY3_CLOD6	Transcriptional regulator, AraC family	CD630_11260	CD630_11260	288	unreviewed	Clostridioides difficile (strain 630) (Peptoclostridium difficile)	cdf:CD630_11260	ko:K13653	Transcriptional regulator, AraC family	272563.CD630_11260
CD630_RS03255	2468.43	2.38585	0.0903886	26.3955	1.54406e-153	4.87948e-152	286.833	CD630_RS03255	CD630_05370	RefSeq	gene	gene-CD630_RS03255	CD630_RS03255	protein_coding	NC_009089.1	641051	642010	960	+	57299515	Q188Y2	Q188Y2_CLOD6	Stage 0 sporulation protein A homolog	CD630_05370	CD630_05370	319	unreviewed	Clostridioides difficile (strain 630) (Peptoclostridium difficile)	cdf:CD630_05370	NA	putative CheY-like chemosensory protein	272563.CD630_05370
CD630_RS05725	569.186	2.38353	0.135857	17.5443	6.57176e-69	7.54034e-68	75.1799	CD630_RS05725	CD630_10250	RefSeq	gene	gene-CD630_RS05725	CD630_RS05725	protein_coding	NC_009089.1	1196813	1197649	837	+	57299098	Q18AM7	Q18AM7_CLOD6	ABC-type transport system,spermidine/putrescine permease	potB CD630_10250	potB	278	unreviewed	Clostridioides difficile (strain 630) (Peptoclostridium difficile)	cdf:CD630_10250	ko:K11071	potB; ABC-type transport system,spermidine/putrescine permease	272563.CD630_10250
CD630_RS05715	57.2727	2.38315	0.307743	7.74399	9.63479e-15	3.31746e-14	12.4623	CD630_RS05715	CD630_10230	RefSeq	gene	gene-CD630_RS05715	CD630_RS05715	protein_coding	NC_009089.1	1195210	1195749	540	+	57299100	Q18AM4	Q18AM4_CLOD6	Putative transcriptional regulator, HTH	CD630_10230	CD630_10230	179	unreviewed	Clostridioides difficile (strain 630) (Peptoclostridium difficile)	cdf:CD630_10230	NA	putative transcriptional regulator, HTH	272563.CD630_10230
CD630_RS07330	6986.6	2.38059	0.0911651	26.1129	2.59913e-150	7.81626e-149	316.154	CD630_RS07330	CD630_13240	RefSeq	gene	gene-CD630_RS07330	CD630_RS07330	protein_coding	NC_009089.1	1534293	1536704	2412	+	57298810	Q18BI9	Q18BI9_CLOD6	DNA FtsK/SpoIIIE translocase	ftsK CD630_13240	ftsK	803	unreviewed	Clostridioides difficile (strain 630) (Peptoclostridium difficile)	cdf:CD630_13240	ko:K03466	ftsK; DNA FtsK/SpoIIIE translocase	272563.CD630_13240
CD630_RS17725	6.27452	2.37874	0.905009	2.62841	0.00857844	0.014249	0.248892	CD630_RS17725	CD630_33370	RefSeq	gene	gene-CD630_RS17725	CD630_RS17725	protein_coding	NC_009089.1	3899428	3901809	2382	-	29818777	Q180I2	Q180I2_CLOD6	Putative membrane protein Tn916-like,CTn6-Orf14	CD630_33370	CD630_33370	793	unreviewed	Clostridioides difficile (strain 630) (Peptoclostridium difficile)	cdf:CD630_33370	NA	putative membrane protein Tn916-like,CTn6-Orf14	272563.CD630_33370
CD630_RS13030	26.4813	2.35849	0.356336	6.61873	3.62295e-11	1.07821e-10	3.2663	CD630_RS13030	CD630_24250	RefSeq	gene	gene-CD630_RS13030	CD630_RS13030	protein_coding	NC_009089.1	2800433	2801326	894	-	57297663	Q182B1	Q182B1_CLOD6	Phosphate butyryltransferase (Phosphotransbutyrylase) (EC 2.3.1.19)	ptb2 CD630_24250	ptb2	297	unreviewed	Clostridioides difficile (strain 630) (Peptoclostridium difficile)	cdf:CD630_24250	ko:K00634	ptb2; Phosphate butyryltransferase (Phosphotransbutyrylase)	272563.CD630_24250
CD630_RS04355	795.251	2.35829	0.241853	9.7509	1.82833e-22	8.18468e-22	81.144	CD630_RS04355	CD630_07530	RefSeq	gene	gene-CD630_RS04355	CD630_RS04355	protein_coding	NC_009089.1	920745	921896	1152	+	NA	Q189U9	Q189U9_CLOD6	Cysteine desulfurase (EC 2.8.1.7)	iscS1 CD630_07530	iscS1	383	unreviewed	Clostridioides difficile (strain 630) (Peptoclostridium difficile)	cdf:CD630_07530	ko:K04487	iscS1; Cysteine desulfurase	272563.CD630_07530
CD630_RS08830	492	2.35735	0.119365	19.749	8.17714e-87	1.26002e-85	73.2904	CD630_RS08830	CD630_16180	RefSeq	gene	gene-CD630_RS08830	CD630_RS08830	protein_coding	NC_009089.1	1873825	1874550	726	+	57298509	Q186H3	Q186H3_CLOD6	ABC-type transport system, multidrug-family ATP-binding protein (EC 3.6.3.-)	CD630_16180	CD630_16180	241	unreviewed	Clostridioides difficile (strain 630) (Peptoclostridium difficile)	cdf:CD630_16180	ko:K01990	ABC-type transport system, multidrug-family ATP-binding protein	272563.CD630_16180
CD630_RS01170	18.287	2.35304	0.338149	6.95858	3.43723e-12	1.06723e-11	1.74312	CD630_RS01170	CD630_01310	RefSeq	gene	gene-CD630_RS01170	CD630_RS01170	protein_coding	NC_009089.1	175896	176993	1098	+	57299905	Q18CM2	Q18CM2_CLOD6	Putative membrane protein	CD630_01310	CD630_01310	365	unreviewed	Clostridioides difficile (strain 630) (Peptoclostridium difficile)	cdf:CD630_01310	NA	putative membrane protein	272563.CD630_01310
CD630_RS08150	39.1781	2.34918	0.288338	8.14731	3.72124e-16	1.35248e-15	8.74955	CD630_RS08150	CD630_14870	RefSeq	gene	gene-CD630_RS08150	CD630_RS08150	protein_coding	NC_009089.1	1722327	1722794	468	-	57298644	Q18C08	Q18C08_CLOD6	Uncharacterized protein	CD630_14870	CD630_14870	155	unreviewed	Clostridioides difficile (strain 630) (Peptoclostridium difficile)	cdf:CD630_14870	NA	conserved hypothetical protein	272563.CD630_14870
CD630_RS07505	220.105	2.34912	0.292413	8.03359	9.46637e-16	3.38124e-15	81.5275	CD630_RS07505	CD630_13600	RefSeq	gene	gene-CD630_RS07505	CD630_RS07505	protein_coding	NC_009089.1	1575181	1575501	321	-	57298777	Q18BM2	Q18BM2_CLOD6	Transcriptional regulator, Phage-type	CD630_13600	CD630_13600	106	unreviewed	Clostridioides difficile (strain 630) (Peptoclostridium difficile)	cdf:CD630_13600	NA	Transcriptional regulator, Phage-type	272563.CD630_13600
CD630_RS04900	73.5899	2.34852	0.229	10.2555	1.11787e-24	5.3649e-24	24.6309	CD630_RS04900	CD630_08630	RefSeq	gene	gene-CD630_RS04900	CD630_RS04900	protein_coding	NC_009089.1	1039717	1040046	330	+	NA	Q18A54	Q18A54_CLOD6	PTS system, lactose/cellobiose-family IIA component	CD630_08630	CD630_08630	109	unreviewed	Clostridioides difficile (strain 630) (Peptoclostridium difficile)	cdf:CD630_08630	NA	PTS system, lactose/cellobiose-family IIA component	272563.CD630_08630
CD630_RS17620	138.59	2.3482	0.315506	7.44265	9.86849e-14	3.27108e-13	19.6501	CD630_RS17620	CD630_33160	RefSeq	gene	gene-CD630_RS17620	fdhD	protein_coding	NC_009089.1	3881204	3882037	834	-	NA	Q180G0	Q180G0_CLOD6	Protein FdhD	fdhD CD630_33160	fdhD	252	unreviewed	Clostridioides difficile (strain 630) (Peptoclostridium difficile)	cdf:CD630_33160	ko:K02379	fdhD; Formate dehydrogenase formation protein	272563.CD630_33160
CD630_RS08795	29.4084	2.34046	0.279864	8.36283	6.12323e-17	2.28793e-16	2.55985	CD630_RS08795	CD630_16110	RefSeq	gene	gene-CD630_RS08795	CD630_RS08795	protein_coding	NC_009089.1	1864071	1865339	1269	+	NA	Q186G6	Q186G6_CLOD6	Uncharacterized protein	CD630_16110	CD630_16110	422	unreviewed	Clostridioides difficile (strain 630) (Peptoclostridium difficile)	cdf:CD630_16110	NA	conserved hypothetical protein	272563.CD630_16110
CD630_RS12860	4.47044	2.33676	0.645775	3.61854	0.000296271	0.000577518	1.16504	CD630_RS12860	CD630_23910	RefSeq	gene	gene-CD630_RS12860	CD630_RS12860	protein_coding	NC_009089.1	2760713	2761192	480	-	NA	Q181X5	Q181X5_CLOD6	Putative membrane protein	CD630_23910	CD630_23910	160	unreviewed	Clostridioides difficile (strain 630) (Peptoclostridium difficile)	cdf:CD630_23910	NA	putative membrane protein	272563.CD630_23910
CD630_RS04360	3050.06	2.33064	0.122726	18.9905	2.0424e-80	2.85248e-79	271.558	CD630_RS04360	CD630_07540	RefSeq	gene	gene-CD630_RS04360	thiI	protein_coding	NC_009089.1	921942	923117	1176	+	NA	Q189U8	THII_CLOD6	Probable tRNA sulfurtransferase (EC 2.8.1.4) (Sulfur carrier protein ThiS sulfurtransferase) (Thiamine biosynthesis protein ThiI) (tRNA 4-thiouridine synthase)	thiI CD630_07540	thiI	391	reviewed	Clostridioides difficile (strain 630) (Peptoclostridium difficile)	cdf:CD630_07540	ko:K03151	thiI; Thiamine biosynthesis protein ThiI	272563.CD630_07540
CD630_RS02650	0.591965	2.31906	2.25809	1.027	0.30442	0.377764	0.0376737	CD630_RS02650	CD630_04200	RefSeq	gene	gene-CD630_RS02650	CD630_RS02650	protein_coding	NC_009089.1	491809	493350	1542	+	NA	Q188K7	Q188K7_CLOD6	Putative cell surface protein Tn1549-like,CTn2-Orf15	CD630_04200	CD630_04200	513	unreviewed	Clostridioides difficile (strain 630) (Peptoclostridium difficile)	cdf:CD630_04200	NA	putative cell surface protein Tn1549-like,CTn2-Orf15	272563.CD630_04200
CD630_RS03240	344.706	2.31695	0.278005	8.33418	7.80352e-17	2.90123e-16	80.4215	CD630_RS03240	CD630_05340	RefSeq	gene	gene-CD630_RS03240	CD630_RS03240	protein_coding	NC_009089.1	639351	639872	522	+	NA	Q188X8	Q188X8_CLOD6	Chemotaxis protein CheY-P phosphatase CheC (EC 3.-.-.-)	cheC CD630_05340	cheC	205	unreviewed	Clostridioides difficile (strain 630) (Peptoclostridium difficile)	cdf:CD630_05340	ko:K03410	cheC; Chemotaxis protein CheY-P phosphatase CheC	272563.CD630_05340
CD630_RS00530	354.104	2.31346	0.261433	8.84918	8.81664e-19	3.49015e-18	95.074	CD630_RS00530	CD630_00530	RefSeq	gene	gene-CD630_RS00530	CD630_RS00530	protein_coding	NC_009089.1	80381	80794	414	+	NA	Q18CD4	Q18CD4_CLOD6	Mini-ribonuclease 3 (Mini-3) (Mini-RNase 3) (EC 3.1.26.-) (Mini-RNase III) (Mini-III)	mrnC CD630_00530	mrnC	131	unreviewed	Clostridioides difficile (strain 630) (Peptoclostridium difficile)	cdf:CD630_00530	ko:K11145	mrnC; Ribonuclease III	272563.CD630_00530
CD630_RS08790	12.3211	2.30932	0.363463	6.35365	2.10262e-10	6.02706e-10	1.7814	CD630_RS08790	CD630_16100	RefSeq	gene	gene-CD630_RS08790	CD630_RS08790	protein_coding	NC_009089.1	1863248	1864060	813	+	NA	Q186G3	Q186G3_CLOD6	Uncharacterized protein	CD630_16100	CD630_16100	271	unreviewed	Clostridioides difficile (strain 630) (Peptoclostridium difficile)	cdf:CD630_16100	NA	conserved hypothetical protein	272563.CD630_16100
CD630_RS07065	22.6591	2.30699	0.392324	5.88033	4.09447e-09	1.10081e-08	1.58138	CD630_RS07065	CD630_12720	RefSeq	gene	gene-CD630_RS07065	CD630_RS07065	protein_coding	NC_009089.1	1476741	1478342	1602	+	NA	Q18BD3	Q18BD3_CLOD6	Putative magnesium chelatase (EC 6.6.1.1)	CD630_12720	CD630_12720	533	unreviewed	Clostridioides difficile (strain 630) (Peptoclostridium difficile)	cdf:CD630_12720	ko:K07391	putative magnesium chelatase	272563.CD630_12720
CD630_RS01985	1.73347	2.30697	1.09607	2.10477	0.0353117	0.0538998	0.156808	CD630_RS01985	CD630_02910	RefSeq	gene	gene-CD630_RS01985	CD630_RS01985	protein_coding	NC_009089.1	350785	352092	1308	+	57299737	Q18D33	Q18D33_CLOD6	Putative peptidase, M20A family (EC 3.5.1.-)	CD630_02910	CD630_02910	435	unreviewed	Clostridioides difficile (strain 630) (Peptoclostridium difficile)	cdf:CD630_02910	ko:K01439	putative peptidase, M20A family	272563.CD630_02910
CD630_RS02770	1.19632	2.30537	1.22407	1.88337	0.0596497	0.0876068	0.329408	CD630_RS02770	CD630_04450	RefSeq	gene	gene-CD630_RS02770	CD630_RS02770	protein_coding	NC_009089.1	528966	529340	375	+	57299626	Q188N8	Q188N8_CLOD6	D-ornithine aminomutase S component (EC 5.4.3.5)	oraS CD630_04450	oraS	124	unreviewed	Clostridioides difficile (strain 630) (Peptoclostridium difficile)	cdf:CD630_04450	ko:K17899	oraS; D-ornithine aminomutase S component	272563.CD630_04450
CD630_RS00525	5620.94	2.30314	0.102908	22.3804	6.10487e-111	1.18568e-109	438.849	CD630_RS00525	CD630_00520	RefSeq	gene	gene-CD630_RS00525	CD630_RS00525	protein_coding	NC_009089.1	78999	80396	1398	+	57300034	Q18CD5	SYC_CLOD6	Cysteine--tRNA ligase (EC 6.1.1.16) (Cysteinyl-tRNA synthetase) (CysRS)	cysS CD630_00520	cysS	465	reviewed	Clostridioides difficile (strain 630) (Peptoclostridium difficile)	cdf:CD630_00520	ko:K01883	cysS; Cysteinyl-tRNA synthetase (Cysteine--tRNA ligase) (CysRS)	272563.CD630_00520
CD630_RS06240	1.84533	2.29688	1.78901	1.28388	0.199184	0.26016	0.0940122	CD630_RS06240	CD630_11150	RefSeq	gene	gene-CD630_RS06240	CD630_RS06240	protein_coding	NC_009089.1	1310925	1312712	1788	-	NA	Q18AX5	Q18AX5_CLOD6	Putative conjugative transfer protein Tn1549-like, CTn4-Orf4	CD630_11150	CD630_11150	595	unreviewed	Clostridioides difficile (strain 630) (Peptoclostridium difficile)	cdf:CD630_11150	ko:K03205	putative conjugative transfer protein Tn1549-like, CTn4-Orf4	272563.CD630_11150
CD630_RS05250	0.326571	2.29687	2.92043	0.786486	0.431583	0.512866	0.110177	CD630_RS05250	CD630_09320	RefSeq	gene	gene-CD630_RS05250	CD630_RS05250	protein_coding	NC_009089.1	1106444	1106911	468	+	NA	Q18AD0	Q18AD0_CLOD6	Putative phage protein	CD630_09320	CD630_09320	155	unreviewed	Clostridioides difficile (strain 630) (Peptoclostridium difficile)	cdf:CD630_09320	NA	putative phage protein	272563.CD630_09320
CD630_RS08375	362.482	2.29001	0.367641	6.22895	4.69586e-10	1.31958e-09	42.7946	CD630_RS08375	CD630_15300	RefSeq	gene	gene-CD630_RS08375	CD630_RS08375	protein_coding	NC_009089.1	1773559	1774563	1005	-	57298598	Q18C51	Q18C51_CLOD6	Two-component sensor histidine kinase	CD630_15300	CD630_15300	334	unreviewed	Clostridioides difficile (strain 630) (Peptoclostridium difficile)	cdf:CD630_15300	NA	Two-component sensor histidine kinase	272563.CD630_15300
CD630_RS11910	0.586896	2.28002	2.08229	1.09496	0.273534	0.344132	0.247183	CD630_RS11910	CD630_21991	RefSeq	gene	gene-CD630_RS11910	CD630_RS11910	protein_coding	NC_009089.1	2547692	2547928	237	-	57297940	Q185Y9	Q185Y9_CLOD6	Putative 4Fe-4S ferredoxin iron-sulfur binding domain-containing protein	CD630_21991	CD630_21991	78	unreviewed	Clostridioides difficile (strain 630) (Peptoclostridium difficile)	cdf:CD630_21991	ko:K00176	putative 4Fe-4S ferredoxin iron-sulfur binding domain-containing protein	272563.CD630_21991
CD630_RS05175	3.81556	2.275	0.749672	3.03466	0.00240807	0.00424171	0.456575	CD630_RS05175	CD630_09170	RefSeq	gene	gene-CD630_RS05175	bet	protein_coding	NC_009089.1	1098285	1099187	903	+	NA	Q18AA7	Q18AA7_CLOD6	Putative phage recombination protein Bet	CD630_09170	CD630_09170	300	unreviewed	Clostridioides difficile (strain 630) (Peptoclostridium difficile)	cdf:CD630_09170	NA	putative phage recombination protein Bet	272563.CD630_09170
CD630_RS14800	8634.98	2.27451	0.081296	27.9781	3.00276e-172	1.14258e-170	463.089	CD630_RS14800	CD630_27670	RefSeq	gene	gene-CD630_RS14800	CD630_RS14800	protein_coding	NC_009089.1	3215558	3217669	2112	-	57297311	Q183K2	Q183K2_CLOD6	Cell surface protein cwp19	cwp19 CD630_27670	cwp19	703	unreviewed	Clostridioides difficile (strain 630) (Peptoclostridium difficile)	cdf:CD630_27670	NA	cwp19; Cell surface protein cwp19	272563.CD630_27670
CD630_RS04450	50.6405	2.27299	0.272664	8.33622	7.67026e-17	2.85453e-16	7.63735	CD630_RS04450	CD630_07720	RefSeq	gene	gene-CD630_RS04450	sigF	protein_coding	NC_009089.1	943319	944083	765	+	NA	Q189W8	Q189W8_CLOD6	RNA polymerase sigma factor	sigF CD630_07720	sigF	254	unreviewed	Clostridioides difficile (strain 630) (Peptoclostridium difficile)	cdf:CD630_07720	ko:K03091	sigF; RNA polymerase sigma-F factor	272563.CD630_07720
CD630_RS08835	198.117	2.26803	0.133748	16.9575	1.69529e-64	1.78077e-63	29.436	CD630_RS08835	CD630_16190	RefSeq	gene	gene-CD630_RS08835	CD630_RS08835	protein_coding	NC_009089.1	1874544	1875308	765	+	57298508	Q186H5	Q186H5_CLOD6	ABC-type transport system, multidrug-family permease	CD630_16190	CD630_16190	254	unreviewed	Clostridioides difficile (strain 630) (Peptoclostridium difficile)	cdf:CD630_16190	NA	ABC-type transport system, multidrug-family permease	272563.CD630_16190
CD630_RS15305	790.564	2.25875	0.13901	16.2489	2.27459e-59	2.2439e-58	60.0509	CD630_RS15305	CD630_28670	RefSeq	gene	gene-CD630_RS15305	CD630_RS15305	protein_coding	NC_009089.1	3352430	3353812	1383	-	NA	Q183V5	Q183V5_CLOD6	Putative regulatory protease, U62 family	CD630_28670	CD630_28670	460	unreviewed	Clostridioides difficile (strain 630) (Peptoclostridium difficile)	cdf:CD630_28670	ko:K03568	putative regulatory protease, U62 family	272563.CD630_28670
CD630_RS04365	3381.68	2.25488	0.0963309	23.4076	3.57356e-121	7.70277e-120	438.358	CD630_RS04365	CD630_07550	RefSeq	gene	gene-CD630_RS04365	CD630_RS04365	protein_coding	NC_009089.1	923273	924076	804	+	NA	Q189V3	Q189V3_CLOD6	Putative cell surface protein	CD630_07550	CD630_07550	267	unreviewed	Clostridioides difficile (strain 630) (Peptoclostridium difficile)	cdf:CD630_07550	NA	putative cell surface protein	272563.CD630_07550
CD630_RS10140	47.0396	2.25316	0.472782	4.76573	1.88167e-06	4.28895e-06	25.522	CD630_RS10140	CD630_18640	RefSeq	gene	gene-CD630_RS10140	CD630_RS10140	protein_coding	NC_009089.1	2165646	2165876	231	+	NA	Q187H7	Q187H7_CLOD6	Transcriptional regulator, HTH-type Tn1549-like,CTn5-Orf23	CD630_18640	CD630_18640	76	unreviewed	Clostridioides difficile (strain 630) (Peptoclostridium difficile)	cdf:CD630_18640	NA	Transcriptional regulator, HTH-type Tn1549-like,CTn5-Orf23	272563.CD630_18640
CD630_RS07335	1151.3	2.25269	0.170255	13.2313	5.79023e-40	4.12056e-39	123.082	CD630_RS07335	CD630_13250	RefSeq	gene	gene-CD630_RS07335	mnmH	protein_coding	NC_009089.1	1536707	1537765	1059	+	NA	Q18BI8	Q18BI8_CLOD6	Putative tRNA 2-selenouridine synthase,selenophosphate-dependent Rhodanese-like domain protein	CD630_13250	CD630_13250	352	unreviewed	Clostridioides difficile (strain 630) (Peptoclostridium difficile)	cdf:CD630_13250	ko:K06917	putative tRNA 2-selenouridine synthase,selenophosphate-dependent; Rhodanese-like domain protein	272563.CD630_13250
CD630_RS18395	6.1423	2.24576	0.584586	3.84162	0.000122223	0.000246763	1.76491	CD630_RS18395	CD630_34570	RefSeq	gene	gene-CD630_RS18395	CD630_RS18395	protein_coding	NC_009089.1	4050780	4051196	417	-	57296686	Q180V4	Q180V4_CLOD6	Uncharacterized protein	CD630_34570	CD630_34570	138	unreviewed	Clostridioides difficile (strain 630) (Peptoclostridium difficile)	cdf:CD630_34570	NA	uncharacterised protein	272563.CD630_34570
CD630_RS04905	365.409	2.22859	0.130485	17.0794	2.11416e-65	2.29846e-64	29.5294	CD630_RS04905	CD630_08640	RefSeq	gene	gene-CD630_RS04905	CD630_RS04905	protein_coding	NC_009089.1	1040194	1041522	1329	+	57299178	Q18A53	Q18A53_CLOD6	Maltose-6'-phosphate glucosidase (EC 3.2.1.122)	CD630_08640	CD630_08640	442	unreviewed	Clostridioides difficile (strain 630) (Peptoclostridium difficile)	cdf:CD630_08640	ko:K01232	Maltose-6'-phosphate glucosidase	272563.CD630_08640
CD630_RS09080	414.894	2.22685	0.12071	18.448	5.4106e-76	7.12937e-75	45.6299	CD630_RS09080	CD630_16650	RefSeq	gene	gene-CD630_RS09080	CD630_RS09080	protein_coding	NC_009089.1	1938472	1939434	963	+	57298460	Q186M0	Q186M0_CLOD6	O-acetylserine (Thiol)-lyase (O-acetylserine sulfhydrylase) (OAS-TL) (EC 2.5.1.47)	cysM CD630_16650	cysM	320	unreviewed	Clostridioides difficile (strain 630) (Peptoclostridium difficile)	cdf:CD630_16650	ko:K01738	cysM; O-acetylserine (thiol)-lyase (O-acetylserine sulfhydrylase) (OAS-TL)	272563.CD630_16650
CD630_RS13295	280.994	2.21983	0.403629	5.49968	3.8048e-08	9.65833e-08	33.6345	CD630_RS13295	CD630_24740	RefSeq	gene	gene-CD630_RS13295	holA	protein_coding	NC_009089.1	2855029	2856072	1044	-	NA	Q182G0	Q182G0_CLOD6	Putative DNA polymerase III, delta subunit	CD630_24740	CD630_24740	330	unreviewed	Clostridioides difficile (strain 630) (Peptoclostridium difficile)	cdf:CD630_24740	ko:K02340	putative DNA polymerase III, delta subunit	272563.CD630_24740
CD630_RS13535	1010.03	2.21867	0.237097	9.35766	8.15227e-21	3.48223e-20	331.85	CD630_RS13535	CD630_25220	RefSeq	gene	gene-CD630_RS13535	rsfS	protein_coding	NC_009089.1	2916007	2916357	351	-	57297563	Q182L0	Q182L0_CLOD6	Ribosomal silencing factor RsfS	rsfS CD630_25220	rsfS	116	unreviewed	Clostridioides difficile (strain 630) (Peptoclostridium difficile)	cdf:CD630_25220	ko:K09710	iojap-like protein	272563.CD630_25220
CD630_RS07340	5309.4	2.2166	0.0707206	31.343	1.21082e-215	6.54369e-214	428.481	CD630_RS07340	CD630_13260	RefSeq	gene	gene-CD630_RS07340	rimO	protein_coding	NC_009089.1	1537759	1539093	1335	+	NA	Q18BJ2	RIMO_CLOD6	Ribosomal protein S12 methylthiotransferase RimO (S12 MTTase) (S12 methylthiotransferase) (EC 2.8.4.4) (Ribosomal protein S12 (aspartate-C(3))-methylthiotransferase) (Ribosome maturation factor RimO)	rimO CD630_13260	rimO	444	reviewed	Clostridioides difficile (strain 630) (Peptoclostridium difficile)	cdf:CD630_13260	ko:K14441	rimO; Ribosomal protein S12 methylthiotransferase	272563.CD630_13260
CD630_RS14735	1902.23	2.21436	0.117095	18.9107	9.30245e-80	1.28477e-78	145.408	CD630_RS14735	CD630_27540	RefSeq	gene	gene-CD630_RS14735	CD630_RS14735	protein_coding	NC_009089.1	3199803	3201353	1551	-	57297324	Q183J0	Q183J0_CLOD6	Putative diguanylate kinase signaling protein (EC 2.7.7.65)	CD630_27540	CD630_27540	516	unreviewed	Clostridioides difficile (strain 630) (Peptoclostridium difficile)	cdf:CD630_27540	NA	putative diguanylate kinase signaling protein	272563.CD630_27540
CD630_RS08205	718.014	2.21388	0.187758	11.7912	4.33539e-32	2.54995e-31	90.9121	CD630_RS08205	CD630_14980	RefSeq	gene	gene-CD630_RS08205	CD630_RS08205	protein_coding	NC_009089.1	1734997	1735881	885	+	NA	Q18C16	Q18C16_CLOD6	RNA polymerase sigma factor	sigA2 CD630_14980	sigA2	296	unreviewed	Clostridioides difficile (strain 630) (Peptoclostridium difficile)	cdf:CD630_14980	ko:K03086	sigA2; RNA polymerase sigma factor SigA2 (sigma-43)	272563.CD630_14980
CD630_RS01655	8990.11	2.21265	0.0675516	32.755	2.57909e-235	1.74863e-233	1435.87	CD630_RS01655	CD630_02260	RefSeq	gene	gene-CD630_RS01655	CD630_RS01655	protein_coding	NC_009089.1	293002	293670	669	+	NA	Q18CX0	Q18CX0_CLOD6	Putative lytic transglycosylase	CD630_02260	CD630_02260	222	unreviewed	Clostridioides difficile (strain 630) (Peptoclostridium difficile)	cdf:CD630_02260	NA	putative lytic transglycosylase	272563.CD630_02260
CD630_RS00595	1175.53	2.21164	0.316007	6.99871	2.58337e-12	8.08169e-12	162.138	CD630_RS00595	CD630_00650	RefSeq	gene	gene-CD630_RS00595	CD630_RS00595	protein_coding	NC_009089.1	88901	89689	789	+	NA	Q18CF0	Q18CF0_CLOD6	Putative NADP-dependent deshydrogenase (EC 1.1.1.-)	CD630_00650	CD630_00650	262	unreviewed	Clostridioides difficile (strain 630) (Peptoclostridium difficile)	cdf:CD630_00650	NA	putative NADP-dependent deshydrogenase	272563.CD630_00650
CD630_RS07345	3087.03	2.20084	0.143236	15.3652	2.80167e-53	2.56064e-52	586.694	CD630_RS07345	CD630_13270	RefSeq	gene	gene-CD630_RS07345	pgsA	protein_coding	NC_009089.1	1539080	1539622	543	+	NA	Q18BJ1	Q18BJ1_CLOD6	CDP-diacylglycerol--glycerol-3-phosphate 3-phosphatidyltransferase (EC 2.7.8.5) (Phosphatidylglycerophosphate synthase)	pgsA CD630_13270	pgsA	180	unreviewed	Clostridioides difficile (strain 630) (Peptoclostridium difficile)	cdf:CD630_13270	ko:K00995	pgsA; CDP-diacylglycerol--glycerol-3-phosphate 3-phosphatidyltransferase	272563.CD630_13270
CD630_RS04240	349.313	2.19985	0.109407	20.1071	6.39034e-90	1.00973e-88	57.5152	CD630_RS04240	CD630_07310	RefSeq	gene	gene-CD630_RS04240	CD630_RS04240	protein_coding	NC_009089.1	894735	895607	873	+	57299315	Q189S7	Q189S7_CLOD6	Putative radical SAM superfamily protein	CD630_07310	CD630_07310	290	unreviewed	Clostridioides difficile (strain 630) (Peptoclostridium difficile)	cdf:CD630_07310	ko:K09711	putative radical SAM superfamily protein	272563.CD630_07310
CD630_RS19885	71.4254	2.19906	0.388333	5.66282	1.48902e-08	3.89106e-08	60.2016	NA	NA	NA	NA	NA	NA	NA	NA	NA	NA	NA	NA	NA	NA	NA	NA	NA	NA	NA	NA	NA	NA	NA	NA	NA
CD630_RS13490	14029.9	2.1982	0.140627	15.6314	4.44718e-55	4.16672e-54	3942.24	CD630_RS13490	CD630_25130	RefSeq	gene	gene-CD630_RS13490	CD630_RS13490	protein_coding	NC_009089.1	2901343	2901723	381	-	57297573	Q182K0	Q182K0_CLOD6	Putative translation inhibitor endoribonuclease	CD630_25130	CD630_25130	126	unreviewed	Clostridioides difficile (strain 630) (Peptoclostridium difficile)	cdf:CD630_25130	ko:K09022	putative translation inhibitor endoribonuclease	272563.CD630_25130
CD630_RS10475	234.764	2.19476	0.231601	9.47646	2.63051e-21	1.14727e-20	33.7967	CD630_RS10475	CD630_19330	RefSeq	gene	gene-CD630_RS10475	CD630_RS10475	protein_coding	NC_009089.1	2231800	2232645	846	-	57298219	Q187P2	Q187P2_CLOD6	Putative membrane protein	CD630_19330	CD630_19330	281	unreviewed	Clostridioides difficile (strain 630) (Peptoclostridium difficile)	cdf:CD630_19330	NA	putative membrane protein	272563.CD630_19330
CD630_RS08135	687.008	2.19325	0.125131	17.5276	8.81457e-69	1.00827e-67	75.099	CD630_RS08135	CD630_14840	RefSeq	gene	gene-CD630_RS08135	CD630_RS08135	protein_coding	NC_009089.1	1719659	1720618	960	+	NA	Q18C04	Q18C04_CLOD6	ABC-type transport system,alkanesulfonates-family extracellular solute-binding protein	ssuA CD630_14840	ssuA	330	unreviewed	Clostridioides difficile (strain 630) (Peptoclostridium difficile)	cdf:CD630_14840	ko:K15553	ssuA; ABC-type transport system,alkanesulfonates-family extracellular solute-binding protein	272563.CD630_14840
CD630_RS11355	117.139	2.19057	0.323309	6.77547	1.24002e-11	3.77165e-11	11.4127	CD630_RS11355	CD630_20930	RefSeq	gene	gene-CD630_RS11355	CD630_RS11355	protein_coding	NC_009089.1	2417698	2418966	1269	-	NA	Q188G2	Q188G2_CLOD6	Uncharacterized protein	CD630_20930	CD630_20930	422	unreviewed	Clostridioides difficile (strain 630) (Peptoclostridium difficile)	cdf:CD630_20930	ko:K19147	conserved hypothetical protein	272563.CD630_20930
CD630_RS15875	141.151	2.18472	0.235236	9.28735	1.58177e-20	6.67241e-20	26.9724	CD630_RS15875	CD630_29710	RefSeq	gene	gene-CD630_RS15875	CD630_RS15875	protein_coding	NC_009089.1	3452891	3453436	546	-	57297164	Q184G2	Q184G2_CLOD6	Biotin transporter	bioY CD630_29710	bioY	181	unreviewed	Clostridioides difficile (strain 630) (Peptoclostridium difficile)	cdf:CD630_29710	ko:K03523	bioY; Biotin synthase	272563.CD630_29710
CD630_RS05735	1092.95	2.18386	0.104412	20.9157	3.85261e-97	6.62046e-96	123.592	CD630_RS05735	CD630_10270	RefSeq	gene	gene-CD630_RS05735	CD630_RS05735	protein_coding	NC_009089.1	1198428	1199480	1053	+	NA	Q18AM5	Q18AM5_CLOD6	ABC-type transport system,spermidine/putrescine solute-binding protein	potD CD630_10270	potD	350	unreviewed	Clostridioides difficile (strain 630) (Peptoclostridium difficile)	cdf:CD630_10270	ko:K11069	potD; ABC-type transport system,spermidine/putrescine solute-binding protein	272563.CD630_10270
CD630_RS05730	814.261	2.18335	0.107184	20.3701	3.08117e-92	5.01733e-91	132.071	CD630_RS05730	CD630_10260	RefSeq	gene	gene-CD630_RS05730	CD630_RS05730	protein_coding	NC_009089.1	1197754	1198428	675	+	NA	Q18AM6	Q18AM6_CLOD6	ABC-type transport system,spermidine/putrescine permease	potC CD630_10260	potC	242	unreviewed	Clostridioides difficile (strain 630) (Peptoclostridium difficile)	cdf:CD630_10260	ko:K11070	potC; ABC-type transport system,spermidine/putrescine permease	272563.CD630_10260
CD630_RS13375	79.0873	2.18309	0.379046	5.75943	8.43976e-09	2.23363e-08	4.90184	CD630_RS13375	CD630_24890	RefSeq	gene	gene-CD630_RS13375	CD630_RS13375	protein_coding	NC_009089.1	2869924	2871813	1890	-	NA	Q182H6	Q182H6_CLOD6	Putative PTS system EIIA component	CD630_24890	CD630_24890	629	unreviewed	Clostridioides difficile (strain 630) (Peptoclostridium difficile)	cdf:CD630_24890	NA	Transcription antiterminator, PTS operon regulator	272563.CD630_24890
CD630_RS11100	1054.34	2.17975	0.11867	18.3681	2.36593e-75	3.06339e-74	156.411	CD630_RS11100	CD630_20430	RefSeq	gene	gene-CD630_RS11100	CD630_RS11100	protein_coding	NC_009089.1	2355598	2356296	699	+	NA	Q188B1	Q188B1_CLOD6	Putative hydrolase	CD630_20430	CD630_20430	232	unreviewed	Clostridioides difficile (strain 630) (Peptoclostridium difficile)	cdf:CD630_20430	ko:K06889	putative hydrolase	272563.CD630_20430
CD630_RS12240	7041.22	2.17326	0.201545	10.783	4.14167e-27	2.13025e-26	738.07	CD630_RS12240	CD630_22630	RefSeq	gene	gene-CD630_RS12240	CD630_RS12240	protein_coding	NC_009089.1	2622732	2623874	1143	-	NA	Q185D5	Q185D5_CLOD6	Peptidylprolyl isomerase (EC 5.2.1.8)	prsA CD630_22630	prsA	380	unreviewed	Clostridioides difficile (strain 630) (Peptoclostridium difficile)	cdf:CD630_22630	NA	prsA; Peptidyl-prolyl cis-trans isomerase, PpiC-type	272563.CD630_22630
CD630_RS11640	1877.77	2.16887	0.0808949	26.811	2.40624e-158	7.80249e-157	185.951	CD630_RS11640	CD630_21460	RefSeq	gene	gene-CD630_RS11640	CD630_RS11640	protein_coding	NC_009089.1	2483562	2484629	1068	-	NA	Q185T6	Q185T6_CLOD6	3'-phosphate/5'-hydroxy nucleic acid ligase (EC 6.5.1.8)	CD630_21460	CD630_21460	355	unreviewed	Clostridioides difficile (strain 630) (Peptoclostridium difficile)	cdf:CD630_21460	ko:K18148	conserved hypothetical protein, UPF0027 family	272563.CD630_21460
CD630_RS13300	18.0399	2.16398	0.465729	4.64644	3.37717e-06	7.60015e-06	1.52441	CD630_RS13300	CD630_24750	RefSeq	gene	gene-CD630_RS13300	CD630_RS13300	protein_coding	NC_009089.1	2856026	2857279	1254	-	NA	Q182G2	Q182G2_CLOD6	Putative membrane protein	CD630_24750	CD630_24750	431	unreviewed	Clostridioides difficile (strain 630) (Peptoclostridium difficile)	cdf:CD630_24750	ko:K02238	putative membrane protein	272563.CD630_24750
CD630_RS00920	2.39619	2.16266	1.14791	1.88399	0.0595662	0.0875187	3.20394	CD630_RS00920	CD630_t0620	RefSeq	gene	gene-CD630_RS00920	CD630_RS00920	tRNA	NC_009089.1	130746	130822	77	+	NA	NA	NA	NA	NA	NA	NA	NA	NA	NA	NA	NA	NA
CD630_RS04830	1356.01	2.16041	0.117057	18.4562	4.6521e-76	6.15166e-75	168.53	CD630_RS04830	CD630_08490	RefSeq	gene	gene-CD630_RS04830	CD630_RS04830	protein_coding	NC_009089.1	1025230	1026597	1368	+	57299192	Q18A44	Q18A44_CLOD6	Putative glutamate carboxypeptidase (EC 3.5.1.-)	CD630_08490	CD630_08490	455	unreviewed	Clostridioides difficile (strain 630) (Peptoclostridium difficile)	cdf:CD630_08490	ko:K12941	putative glutamate carboxypeptidase	272563.CD630_08490
CD630_RS09810	90.8144	2.15884	0.182728	11.8145	3.28527e-32	1.93535e-31	5.81033	CD630_RS09810	CD630_18030	RefSeq	gene	gene-CD630_RS09810	CD630_RS09810	protein_coding	NC_009089.1	2084186	2085940	1755	+	NA	Q187B4	Q187B4_CLOD6	Putative cell wall-binding protein cwp23	cwp23 CD630_18030	cwp23	584	unreviewed	Clostridioides difficile (strain 630) (Peptoclostridium difficile)	cdf:CD630_18030	NA	cwp23; putative cell wall-binding protein cwp23	272563.CD630_18030
CD630_RS13330	597.969	2.14887	0.198226	10.8405	2.21264e-27	1.14437e-26	79.2293	CD630_RS13330	CD630_24800	RefSeq	gene	gene-CD630_RS13330	CD630_RS13330	protein_coding	NC_009089.1	2861904	2862743	840	-	NA	Q182G7	Q182G7_CLOD6	Putative hydrolase	CD630_24800	CD630_24800	279	unreviewed	Clostridioides difficile (strain 630) (Peptoclostridium difficile)	cdf:CD630_24800	NA	putative hydrolase	272563.CD630_24800
CD630_RS09230	7628.31	2.14812	0.133793	16.0555	5.23245e-58	5.04181e-57	652.469	CD630_RS09230	CD630_16950	RefSeq	gene	gene-CD630_RS09230	CD630_RS09230	protein_coding	NC_009089.1	1966112	1967377	1266	-	NA	Q186Q0	Q186Q0_CLOD6	Putative symporter protein	CD630_16950	CD630_16950	421	unreviewed	Clostridioides difficile (strain 630) (Peptoclostridium difficile)	cdf:CD630_16950	NA	putative symporter protein	272563.CD630_16950
CD630_RS04620	58.3796	2.14558	0.254286	8.43764	3.23799e-17	1.22211e-16	4.5624	CD630_RS04620	CD630_08060	RefSeq	gene	gene-CD630_RS04620	CD630_RS04620	protein_coding	NC_009089.1	979026	980402	1377	+	57299237	Q18A00	Q18A00_CLOD6	Transcriptional regulator, sigma-54-dependent	CD630_08060	CD630_08060	458	unreviewed	Clostridioides difficile (strain 630) (Peptoclostridium difficile)	cdf:CD630_08060	NA	Transcriptional regulator, sigma-54-dependent	272563.CD630_08060
CD630_RS11870	497.166	2.14374	0.210069	10.205	1.88384e-24	8.97168e-24	145.212	CD630_RS11870	CD630_21920	RefSeq	gene	gene-CD630_RS11870	CD630_RS11870	protein_coding	NC_009089.1	2538521	2538874	354	-	NA	Q185X9	Q185X9_CLOD6	Putative membrane protein	CD630_21920	CD630_21920	117	unreviewed	Clostridioides difficile (strain 630) (Peptoclostridium difficile)	cdf:CD630_21920	NA	putative membrane protein	272563.CD630_21920
CD630_RS12645	343.052	2.14371	0.169224	12.6679	8.91015e-37	5.84964e-36	33.6753	CD630_RS12645	CD630_23470	RefSeq	gene	gene-CD630_RS12645	CD630_RS12645	protein_coding	NC_009089.1	2715912	2716991	1080	-	57297742	Q185M2	Q185M2_CLOD6	Putative Xaa-Pro dipeptidase (EC 3.4.13.9)	proP CD630_23470	proP	359	unreviewed	Clostridioides difficile (strain 630) (Peptoclostridium difficile)	cdf:CD630_23470	ko:K01262	proP; putative Xaa-Pro dipeptidase	272563.CD630_23470
CD630_RS09000	722.283	2.1272	0.178158	11.94	7.32366e-33	4.36959e-32	156.854	CD630_RS09000	CD630_16520	RefSeq	gene	gene-CD630_RS09000	CD630_RS09000	protein_coding	NC_009089.1	1915887	1916486	600	-	57298473	Q186K8	Q186K8_CLOD6	Putative tellurium resistance protein	CD630_16520	CD630_16520	199	unreviewed	Clostridioides difficile (strain 630) (Peptoclostridium difficile)	cdf:CD630_16520	ko:K05792	putative tellurium resistance protein	272563.CD630_16520
CD630_RS18590	49.6711	2.12572	0.369816	5.74805	9.02764e-09	2.38414e-08	25.2319	CD630_RS18590	CD630_34950	RefSeq	gene	gene-CD630_RS18590	CD630_RS18590	protein_coding	NC_009089.1	4084423	4084665	243	-	57296647	Q180Z5	Q180Z5_CLOD6	Putative RNA-binding S4 domain-containing protein	CD630_34950	CD630_34950	80	unreviewed	Clostridioides difficile (strain 630) (Peptoclostridium difficile)	cdf:CD630_34950	NA	putative RNA-binding S4 domain-containing protein	272563.CD630_34950
CD630_RS14450	22812.1	2.12121	0.154035	13.771	3.81094e-43	2.90613e-42	1897.71	CD630_RS14450	CD630_27040	RefSeq	gene	gene-CD630_RS14450	CD630_RS14450	protein_coding	NC_009089.1	3125620	3126963	1344	+	57297381	Q183D7	Q183D7_CLOD6	Putative permease	CD630_27040	CD630_27040	447	unreviewed	Clostridioides difficile (strain 630) (Peptoclostridium difficile)	cdf:CD630_27040	ko:K06901	putative permease	272563.CD630_27040
CD630_RS14530	20.3592	2.11994	0.760209	2.78863	0.00529316	0.00898824	3.50021	CD630_RS14530	CD630_27180	RefSeq	gene	gene-CD630_RS14530	srtB	protein_coding	NC_009089.1	3148377	3149054	678	+	NA	Q183F3	Q183F3_CLOD6	Putative peptidase C60B, sortase B	CD630_27180	CD630_27180	225	unreviewed	Clostridioides difficile (strain 630) (Peptoclostridium difficile)	cdf:CD630_27180	ko:K08600	putative peptidase C60B, sortase B	272563.CD630_27180
CD630_RS16755	4.07801	2.11879	0.747015	2.83635	0.00456331	0.00779505	0.596284	CD630_RS16755	CD630_31510	RefSeq	gene	gene-CD630_RS16755	CD630_RS16755	protein_coding	NC_009089.1	3681078	3681821	744	-	NA	Q184Y9	Q184Y9_CLOD6	Putative phage protein	CD630_31510	CD630_31510	249	unreviewed	Clostridioides difficile (strain 630) (Peptoclostridium difficile)	cdf:CD630_31510	NA	putative phage protein	272563.CD630_31510
CD630_RS19870	8.01589	2.11776	0.570683	3.71092	0.000206504	0.000408516	5.91665	CD630_RS19870	CD630_33151	RefSeq	gene	gene-CD630_RS19870	CD630_RS19870	protein_coding	NC_009089.1	3881020	3881193	174	-	57296794	Q180G1	Q180G1_CLOD6	Uncharacterized protein	CD630_33151	CD630_33151	57	unreviewed	Clostridioides difficile (strain 630) (Peptoclostridium difficile)	cdf:CD630_33151	NA	conserved hypothetical protein	272563.CD630_33151
CD630_RS11995	257.263	2.1176	0.590746	3.58463	0.000337561	0.000653226	45.9568	CD630_RS11995	CD630_22160	RefSeq	gene	gene-CD630_RS11995	CD630_RS11995	protein_coding	NC_009089.1	2567562	2568239	678	+	57297923	Q186A7	Q186A7_CLOD6	Uncharacterized protein	CD630_22160	CD630_22160	225	unreviewed	Clostridioides difficile (strain 630) (Peptoclostridium difficile)	cdf:CD630_22160	NA	uncharacterised protein	272563.CD630_22160
CD630_RS15155	4.16741	2.11007	0.787142	2.68068	0.00734728	0.0122916	0.41901	CD630_RS15155	CD630_28370	RefSeq	gene	gene-CD630_RS15155	CD630_RS15155	protein_coding	NC_009089.1	3315993	3317081	1089	-	NA	Q183S0	Q183S0_CLOD6	Putative membrane protein	CD630_28370	CD630_28370	356	unreviewed	Clostridioides difficile (strain 630) (Peptoclostridium difficile)	cdf:CD630_28370	NA	putative membrane protein	272563.CD630_28370
CD630_RS03270	162.122	2.10908	0.295098	7.14706	8.86591e-13	2.80892e-12	45.7111	CD630_RS03270	CD630_05400	RefSeq	gene	gene-CD630_RS03270	CD630_RS03270	protein_coding	NC_009089.1	646067	646507	441	+	57299512	Q188Y4	Q188Y4_CLOD6	Chemotaxis protein CheW	cheW CD630_05400	cheW	146	unreviewed	Clostridioides difficile (strain 630) (Peptoclostridium difficile)	cdf:CD630_05400	ko:K03408	cheW; Chemotaxis protein CheW	272563.CD630_05400
CD630_RS08780	2.37767	2.1046	1.10783	1.89975	0.0574659	0.0847667	0.321547	CD630_RS08780	CD630_16080	RefSeq	gene	gene-CD630_RS08780	CD630_RS08780	protein_coding	NC_009089.1	1861204	1862028	825	+	NA	Q186G5	Q186G5_CLOD6	ABC-type transport system, multidrug-family permease	CD630_16080	CD630_16080	274	unreviewed	Clostridioides difficile (strain 630) (Peptoclostridium difficile)	cdf:CD630_16080	NA	ABC-type transport system, multidrug-family permease	272563.CD630_16080
CD630_RS00550	986.039	2.10452	0.252146	8.34645	7.03443e-17	2.62314e-16	180.941	CD630_RS00550	CD630_00570	RefSeq	gene	gene-CD630_RS00550	sigH	protein_coding	NC_009089.1	83003	83650	648	+	NA	Q18CD8	Q18CD8_CLOD6	RNA polymerase factor sigma-70 (EC 2.7.7.6)	sigH CD630_00570	sigH	220	unreviewed	Clostridioides difficile (strain 630) (Peptoclostridium difficile)	cdf:CD630_00570	ko:K03091	sigH; RNA polymerase factor sigma-70	272563.CD630_00570
CD630_RS05800	2730.22	2.09969	0.0885943	23.7	3.60436e-124	8.19551e-123	144.267	CD630_RS05800	CD630_10360	RefSeq	gene	gene-CD630_RS05800	CD630_RS05800	protein_coding	NC_009089.1	1217091	1219103	2013	+	NA	Q18AN8	Q18AN8_CLOD6	Putative N-acetylmuramoyl-L-alanine amidase,autolysin cwp17 (EC 3.5.1.28)	cwp17 CD630_10360	cwp17	670	unreviewed	Clostridioides difficile (strain 630) (Peptoclostridium difficile)	cdf:CD630_10360	NA	cwp17; putative N-acetylmuramoyl-L-alanine amidase,autolysin cwp17	272563.CD630_10360
CD630_RS16570	32.1031	2.09495	0.310634	6.74411	1.53967e-11	4.65268e-11	2.45768	CD630_RS16570	CD630_31130	RefSeq	gene	gene-CD630_RS16570	CD630_RS16570	protein_coding	NC_009089.1	3623232	3624611	1380	-	NA	Q184U8	Q184U8_CLOD6	Putative amidohydrolase	CD630_31130	CD630_31130	459	unreviewed	Clostridioides difficile (strain 630) (Peptoclostridium difficile)	cdf:CD630_31130	ko:K12941	putative amidohydrolase	272563.CD630_31130
CD630_RS16785	886.224	2.09138	0.124015	16.8639	8.28759e-64	8.68101e-63	124.745	CD630_RS16785	CD630_31550	RefSeq	gene	gene-CD630_RS16785	CD630_RS16785	protein_coding	NC_009089.1	3684104	3684856	753	+	NA	Q184Z4	Q184Z4_CLOD6	Putative Fic/Doc-related protein	CD630_31550	CD630_31550	250	unreviewed	Clostridioides difficile (strain 630) (Peptoclostridium difficile)	cdf:CD630_31550	NA	putative Fic/Doc-related protein	272563.CD630_31550
CD630_RS15870	209.402	2.08919	0.116752	17.8942	1.30794e-71	1.57841e-70	19.2837	CD630_RS15870	CD630_29700	RefSeq	gene	gene-CD630_RS15870	CD630_RS15870	protein_coding	NC_009089.1	3451723	3452859	1137	-	NA	Q184F9	Q184F9_CLOD6	Putative thiolase (EC 2.3.1.16)	CD630_29700	CD630_29700	378	unreviewed	Clostridioides difficile (strain 630) (Peptoclostridium difficile)	cdf:CD630_29700	ko:K00626	putative thiolase	272563.CD630_29700
CD630_RS06460	72392.3	2.08879	0.133591	15.6358	4.15309e-55	3.90098e-54	7136.77	CD630_RS06460	CD630_11560	RefSeq	gene	gene-CD630_RS06460	CD630_RS06460	protein_coding	NC_009089.1	1354325	1355407	1083	+	NA	Q18B20	Q18B20_CLOD6	TGc domain-containing protein	CD630_11560	CD630_11560	360	unreviewed	Clostridioides difficile (strain 630) (Peptoclostridium difficile)	cdf:CD630_11560	NA	conserved hypothetical protein	272563.CD630_11560
CD630_RS08360	17834.7	2.08341	0.103032	20.2211	6.39008e-91	1.02269e-89	1556.97	CD630_RS08360	CD630_15270	RefSeq	gene	gene-CD630_RS08360	CD630_RS08360	protein_coding	NC_009089.1	1770301	1771533	1233	-	57298601	Q18C46	Q18C46_CLOD6	ABC-type transport system, permease	CD630_15270	CD630_15270	410	unreviewed	Clostridioides difficile (strain 630) (Peptoclostridium difficile)	cdf:CD630_15270	ko:K02004	ABC-type transport system, permease	272563.CD630_15270
CD630_RS08370	14029.7	2.07871	0.0938454	22.1504	1.03378e-108	1.9871e-107	1238.17	CD630_RS08370	CD630_15290	RefSeq	gene	gene-CD630_RS08370	CD630_RS08370	protein_coding	NC_009089.1	1772218	1773447	1230	-	57298599	Q18C49	Q18C49_CLOD6	ABC-type transport system, permease	CD630_15290	CD630_15290	409	unreviewed	Clostridioides difficile (strain 630) (Peptoclostridium difficile)	cdf:CD630_15290	ko:K02005	ABC-type transport system, permease	272563.CD630_15290
CD630_RS17990	2.51695	2.07653	1.53186	1.35556	0.17524	0.231454	0.551789	CD630_RS17990	CD630_33840	RefSeq	gene	gene-CD630_RS17990	CD630_RS17990	protein_coding	NC_009089.1	3957397	3957795	399	-	57297853	Q180N1	Q180N1_CLOD6	Putative conjugative transposon protein Tn916-like, CTn7-Orf20	CD630_33840	CD630_33840	132	unreviewed	Clostridioides difficile (strain 630) (Peptoclostridium difficile)	cdf:CD630_33840	NA	putative conjugative transposon protein Tn916-like, CTn7-Orf20	272563.CD630_33840
CD630_RS09430	254.234	2.07618	0.156695	13.2498	4.52234e-40	3.23062e-39	25.1674	CD630_RS09430	CD630_17310	RefSeq	gene	gene-CD630_RS09430	CD630_RS09430	protein_coding	NC_009089.1	2005891	2007042	1152	+	NA	Q186T8	Q186T8_CLOD6	Putative acetyltransferase	CD630_17310	CD630_17310	383	unreviewed	Clostridioides difficile (strain 630) (Peptoclostridium difficile)	cdf:CD630_17310	NA	putative acetyltransferase	272563.CD630_17310
CD630_RS08365	4814.59	2.07303	0.107011	19.3721	1.32608e-83	1.95452e-82	746.648	CD630_RS08365	CD630_15280	RefSeq	gene	gene-CD630_RS08365	CD630_RS08365	protein_coding	NC_009089.1	1771536	1772210	675	-	57298600	Q18C48	Q18C48_CLOD6	ABC-type transport system, ATP-binding protein (EC 3.6.3.-)	CD630_15280	CD630_15280	224	unreviewed	Clostridioides difficile (strain 630) (Peptoclostridium difficile)	cdf:CD630_15280	ko:K02003	ABC-type transport system, ATP-binding protein	272563.CD630_15280
CD630_RS05525	2742.59	2.07079	0.0951669	21.7595	5.61357e-105	1.02613e-103	210.175	CD630_RS05525	CD630_09850	RefSeq	gene	gene-CD630_RS05525	CD630_RS05525	protein_coding	NC_009089.1	1148318	1149685	1368	+	57299137	Q18AI5	Q18AI5_CLOD6	Putative drug/sodium antiporter, MATE family	CD630_09850	CD630_09850	455	unreviewed	Clostridioides difficile (strain 630) (Peptoclostridium difficile)	cdf:CD630_09850	NA	putative drug/sodium antiporter, MATE family	272563.CD630_09850
CD630_RS13960	45.9572	2.06752	0.537932	3.84345	0.000121317	0.000245066	31.0783	CD630_RS13960	NA	RefSeq	gene	gene-CD630_RS13960	CD630_RS13960	protein_coding	NC_009089.1	3013280	3013462	183	+	NA	NA	NA	NA	NA	NA	NA	NA	NA	NA	NA	NA	NA
CD630_RS11475	144.749	2.06074	0.669827	3.07652	0.0020943	0.00371954	74.9969	CD630_RS11475	CD630_21151	RefSeq	gene	gene-CD630_RS11475	CD630_RS11475	protein_coding	NC_009089.1	2446898	2447089	192	-	57298029	F3Y5U6	F3Y5U6_CLOD6	Uncharacterized protein	CD630_21151	CD630_21151	63	unreviewed	Clostridioides difficile (strain 630) (Peptoclostridium difficile)	cdf:CD630_21151	NA	uncharacterised protein	272563.CD630_21151
CD630_RS05105	1089.51	2.05686	0.11675	17.6176	1.80474e-69	2.11631e-68	141.65	CD630_RS05105	CD630_09040	RefSeq	gene	gene-CD630_RS05105	CD630_RS05105	protein_coding	NC_009089.1	1088175	1089293	1119	-	NA	Q18A96	Q18A96_CLOD6	Putative phage integrase	CD630_09040	CD630_09040	372	unreviewed	Clostridioides difficile (strain 630) (Peptoclostridium difficile)	cdf:CD630_09040	NA	putative phage integrase	272563.CD630_09040
CD630_RS05950	1.58742	2.05316	1.22573	1.67505	0.0939252	0.132519	0.853598	CD630_RS05950	CD630_10633	RefSeq	gene	gene-CD630_RS05950	CD630_RS05950	protein_coding	NC_009089.1	1256680	1256880	201	+	57299053	Q18AR6	Q18AR6_CLOD6	Uncharacterized protein	CD630_10633	CD630_10633	66	unreviewed	Clostridioides difficile (strain 630) (Peptoclostridium difficile)	cdf:CD630_10633	NA	conserved hypothetical protein	272563.CD630_10633
CD630_RS01545	1917.21	2.05239	0.0822827	24.9432	2.53172e-137	6.94176e-136	104.988	CD630_RS01545	CD630_02040	RefSeq	gene	gene-CD630_RS01545	CD630_RS01545	protein_coding	NC_009089.1	265952	268186	2235	+	NA	Q18CU3	Q18CU3_CLOD6	Putative signaling protein	CD630_02040	CD630_02040	744	unreviewed	Clostridioides difficile (strain 630) (Peptoclostridium difficile)	cdf:CD630_02040	NA	putative signaling protein	272563.CD630_02040
CD630_RS11215	418.918	2.04725	0.377819	5.41861	6.00639e-08	1.50422e-07	124.398	CD630_RS11215	CD630_20650	RefSeq	gene	gene-CD630_RS11215	CD630_RS11215	protein_coding	NC_009089.1	2380224	2380601	378	-	57298081	Q188D5	Q188D5_CLOD6	Transcriptional regulator, beta-lactams repressor	CD630_20650	CD630_20650	125	unreviewed	Clostridioides difficile (strain 630) (Peptoclostridium difficile)	cdf:CD630_20650	NA	Transcriptional regulator, beta-lactams repressor	272563.CD630_20650
CD630_RS14455	10960.2	2.0459	0.13524	15.128	1.05906e-51	9.35835e-51	864.249	CD630_RS14455	CD630_27050	RefSeq	gene	gene-CD630_RS14455	CD630_RS14455	protein_coding	NC_009089.1	3127142	3128506	1365	+	57297380	Q183D9	Q183D9_CLOD6	Putative amidohydrolase (EC 3.5.-.-)	CD630_27050	CD630_27050	454	unreviewed	Clostridioides difficile (strain 630) (Peptoclostridium difficile)	cdf:CD630_27050	ko:K12960	putative amidohydrolase	272563.CD630_27050
CD630_RS02890	18.2972	2.04483	0.402118	5.08516	3.67325e-07	8.74684e-07	1.14316	CD630_RS02890	CD630_04680	RefSeq	gene	gene-CD630_RS02890	CD630_RS02890	protein_coding	NC_009089.1	556528	558192	1665	+	NA	Q188R1	Q188R1_CLOD6	Alpha-amylase (EC 3.2.1.1)	CD630_04680	CD630_04680	554	unreviewed	Clostridioides difficile (strain 630) (Peptoclostridium difficile)	cdf:CD630_04680	ko:K01187	oligo-1,6-glucosidase (Sucrase-isomaltase)	272563.CD630_04680
CD630_RS04095	644.612	2.04285	0.162517	12.5701	3.08382e-36	1.99993e-35	118.739	CD630_RS04095	CD630_07040	RefSeq	gene	gene-CD630_RS04095	CD630_RS04095	protein_coding	NC_009089.1	858043	858621	579	+	NA	Q189P8	Q189P8_CLOD6	Putative metal-dependent phosphohydrolase	CD630_07040	CD630_07040	192	unreviewed	Clostridioides difficile (strain 630) (Peptoclostridium difficile)	cdf:CD630_07040	NA	putative metal-dependent phosphohydrolase	272563.CD630_07040
CD630_RS14015	773.712	2.04056	0.190264	10.7249	7.77558e-27	3.95568e-26	296.401	CD630_RS14015	CD630_26160	RefSeq	gene	gene-CD630_RS14015	CD630_RS14015	protein_coding	NC_009089.1	3022966	3023238	273	-	NA	Q182U9	Q182U9_CLOD6	Uncharacterized protein	CD630_26160	CD630_26160	90	unreviewed	Clostridioides difficile (strain 630) (Peptoclostridium difficile)	cdf:CD630_26160	NA	conserved hypothetical protein	272563.CD630_26160
CD630_RS12060	2693.91	2.03893	0.0939379	21.705	1.83853e-104	3.34433e-103	343.882	CD630_RS12060	CD630_22270	RefSeq	gene	gene-CD630_RS12060	CD630_RS12060	protein_coding	NC_009089.1	2577456	2578325	870	-	NA	Q186B3	Q186B3_CLOD6	Putative radical SAM superfamily lipoprotein	CD630_22270	CD630_22270	285	unreviewed	Clostridioides difficile (strain 630) (Peptoclostridium difficile)	cdf:CD630_22270	NA	putative radical SAM superfamily lipoprotein	272563.CD630_22270
CD630_RS11490	185.763	2.03612	0.393432	5.17527	2.27576e-07	5.48565e-07	22.3341	CD630_RS11490	CD630_21170	RefSeq	gene	gene-CD630_RS11490	trxB	protein_coding	NC_009089.1	2449604	2450512	909	-	57298026	Q185Q5	Q185Q5_CLOD6	Thioredoxin reductase (EC 1.8.1.9)	trxB2 CD630_21170	trxB2	302	unreviewed	Clostridioides difficile (strain 630) (Peptoclostridium difficile)	cdf:CD630_21170	ko:K00384	trxB2; Thioredoxin reductase	272563.CD630_21170
CD630_RS08855	2619.1	2.02953	0.69787	2.90818	0.00363539	0.00627319	116.181	CD630_RS08855	CD630_16230	RefSeq	gene	gene-CD630_RS08855	CD630_RS08855	protein_coding	NC_009089.1	1878944	1881475	2532	+	NA	Q186H7	Q186H7_CLOD6	Putative oxidoreductase	CD630_16230	CD630_16230	843	unreviewed	Clostridioides difficile (strain 630) (Peptoclostridium difficile)	cdf:CD630_16230	ko:K22405	putative oxidoreductase	272563.CD630_16230
CD630_RS03535	34.2044	2.02669	0.270889	7.48161	7.34193e-14	2.44447e-13	19.9103	CD630_RS03535	CD630_05921	RefSeq	gene	gene-CD630_RS03535	CD630_RS03535	protein_coding	NC_009089.1	717279	717467	189	+	NA	F3Y5X4	F3Y5X4_CLOD6	Putative lipoprotein	CD630_05921	CD630_05921	62	unreviewed	Clostridioides difficile (strain 630) (Peptoclostridium difficile)	cdf:CD630_05921	NA	putative lipoprotein	272563.CD630_05921
CD630_RS09805	84.6555	2.01422	0.219277	9.18573	4.08749e-20	1.69547e-19	10.8703	CD630_RS09805	CD630_18020	RefSeq	gene	gene-CD630_RS09805	CD630_RS09805	protein_coding	NC_009089.1	2083078	2083968	891	+	NA	Q187B1	Q187B1_CLOD6	Putative hydrolase, metallo-beta-lactamase superfamily	CD630_18020	CD630_18020	296	unreviewed	Clostridioides difficile (strain 630) (Peptoclostridium difficile)	cdf:CD630_18020	NA	putative hydrolase, metallo-beta-lactamase superfamily	272563.CD630_18020
CD630_RS00040	66.8459	2.01343	0.305701	6.58625	4.51068e-11	1.33495e-10	30.206	CD630_RS00040	CD630_00080	RefSeq	gene	gene-CD630_RS00040	CD630_RS00040	protein_coding	NC_009089.1	8857	9117	261	+	57300137	Q18C95	Q18C95_CLOD6	Uncharacterized protein	CD630_00080	CD630_00080	86	unreviewed	Clostridioides difficile (strain 630) (Peptoclostridium difficile)	cdf:CD630_00080	NA	conserved hypothetical protein	272563.CD630_00080
CD630_RS06210	1.86776	2.01118	1.28238	1.56832	0.116805	0.161681	0.0900458	CD630_RS06210	CD630_11080	RefSeq	gene	gene-CD630_RS06210	CD630_RS06210	protein_coding	NC_009089.1	1303738	1305678	1941	-	NA	Q18AW6	Q18AW6_CLOD6	Putative conjugative transposon protein Tn1549-like, CTn4-Orf11	CD630_11080	CD630_11080	646	unreviewed	Clostridioides difficile (strain 630) (Peptoclostridium difficile)	cdf:CD630_11080	NA	putative conjugative transposon protein Tn1549-like, CTn4-Orf11	272563.CD630_11080
CD630_RS13750	8.81299	2.00985	0.701585	2.86472	0.00417372	0.00716565	2.02357	CD630_RS13750	CD630_25630	RefSeq	gene	gene-CD630_RS13750	CD630_RS13750	protein_coding	NC_009089.1	2964785	2965261	477	-	NA	Q182Q3	Q182Q3_CLOD6	Transposase_31 domain-containing protein	CD630_25630	CD630_25630	158	unreviewed	Clostridioides difficile (strain 630) (Peptoclostridium difficile)	cdf:CD630_25630	NA	conserved hypothetical protein	272563.CD630_25630
CD630_RS04155	12.5841	2.00474	0.532576	3.76423	0.000167062	0.000334034	9.77297	NA	NA	NA	NA	NA	NA	NA	NA	NA	NA	NA	NA	NA	NA	NA	NA	NA	NA	NA	NA	NA	NA	NA	NA	NA
CD630_RS09725	38.5038	2.00364	0.212841	9.41378	4.7863e-21	2.05387e-20	4.17713	CD630_RS09725	CD630_17860	RefSeq	gene	gene-CD630_RS09725	CD630_RS09725	protein_coding	NC_009089.1	2068553	2069599	1047	+	NA	Q186Z5	Q186Z5_CLOD6	Uncharacterized protein	CD630_17860	CD630_17860	348	unreviewed	Clostridioides difficile (strain 630) (Peptoclostridium difficile)	cdf:CD630_17860	NA	conserved hypothetical protein	272563.CD630_17860
CD630_RS15300	1427.07	2.00016	0.120453	16.6054	6.37003e-62	6.41996e-61	113.664	CD630_RS15300	CD630_28660	RefSeq	gene	gene-CD630_RS15300	CD630_RS15300	protein_coding	NC_009089.1	3351069	3352418	1350	-	NA	Q183U8	Q183U8_CLOD6	Putative modulator of DNA gyrase, peptidase U62	CD630_28660	CD630_28660	449	unreviewed	Clostridioides difficile (strain 630) (Peptoclostridium difficile)	cdf:CD630_28660	ko:K03592	putative modulator of DNA gyrase, peptidase U62	272563.CD630_28660
CD630_RS13020	35.4518	1.99508	0.279898	7.12787	1.01937e-12	3.22687e-12	3.02322	CD630_RS13020	CD630_24230	RefSeq	gene	gene-CD630_RS13020	CD630_RS13020	protein_coding	NC_009089.1	2797912	2799171	1260	-	57297665	Q182A7	Q182A7_CLOD6	Transporter, Major Facilitator Superfamily (MFS)	CD630_24230	CD630_24230	419	unreviewed	Clostridioides difficile (strain 630) (Peptoclostridium difficile)	cdf:CD630_24230	NA	Transporter, Major Facilitator Superfamily (MFS)	272563.CD630_24230
CD630_RS08065	17.1958	1.986	0.78204	2.53951	0.0111009	0.0181637	6.1628	CD630_RS08065	CD630_14700	RefSeq	gene	gene-CD630_RS08065	CD630_RS08065	protein_coding	NC_009089.1	1702534	1702833	300	+	57298661	Q18BZ1	Q18BZ1_CLOD6	Putative rhodanese-like domain-containing protein	CD630_14700	CD630_14700	99	unreviewed	Clostridioides difficile (strain 630) (Peptoclostridium difficile)	cdf:CD630_14700	NA	putative rhodanese-like domain-containing protein	272563.CD630_14700
CD630_RS09445	51.0049	1.98327	0.335288	5.91514	3.31602e-09	8.93458e-09	9.93604	CD630_RS09445	CD630_17340	RefSeq	gene	gene-CD630_RS09445	CD630_RS09445	protein_coding	NC_009089.1	2008811	2009431	621	+	NA	Q186U4	Q186U4_CLOD6	Uncharacterized protein	CD630_17340	CD630_17340	206	unreviewed	Clostridioides difficile (strain 630) (Peptoclostridium difficile)	cdf:CD630_17340	NA	conserved hypothetical protein	272563.CD630_17340
CD630_RS06190	3.19723	1.98321	1.00302	1.97724	0.0480146	0.0717333	0.139353	CD630_RS06190	CD630_11060	RefSeq	gene	gene-CD630_RS06190	CD630_RS06190	protein_coding	NC_009089.1	1300439	1302529	2091	-	NA	Q18AW1	Q18AW1_CLOD6	DNA topoisomerase (EC 5.6.2.1)	topB CD630_11060	topB	696	unreviewed	Clostridioides difficile (strain 630) (Peptoclostridium difficile)	cdf:CD630_11060	ko:K03169	topB; DNA topoisomerase III; Tn1549-like, CTn4-Orf15	272563.CD630_11060
CD630_RS15295	14.7015	1.97818	0.475747	4.15804	3.20983e-05	6.77006e-05	2.86155	CD630_RS15295	CD630_28650	RefSeq	gene	gene-CD630_RS15295	CD630_RS15295	protein_coding	NC_009089.1	3350386	3350919	534	-	57297209	Q183U9	Q183U9_CLOD6	Putative bacterioferritin	CD630_28650	CD630_28650	177	unreviewed	Clostridioides difficile (strain 630) (Peptoclostridium difficile)	cdf:CD630_28650	ko:K03594	putative bacterioferritin	272563.CD630_28650
CD630_RS14965	248.967	1.97753	0.523568	3.77703	0.000158709	0.000317844	185.19	CD630_RS14965	CD630_27991	RefSeq	gene	gene-CD630_RS14965	scfA	protein_coding	NC_009089.1	3271520	3271663	144	-	57297278	F3Y5V7	F3Y5V7_CLOD6	Uncharacterized protein	CD630_27991	CD630_27991	47	unreviewed	Clostridioides difficile (strain 630) (Peptoclostridium difficile)	cdf:CD630_27991	NA	conserved hypothetical protein	272563.CD630_27991
CD630_RS09220	393.608	1.97514	0.226026	8.73854	2.36139e-18	9.26906e-18	100.283	CD630_RS09220	CD630_16930	RefSeq	gene	gene-CD630_RS09220	CD630_RS09220	protein_coding	NC_009089.1	1965103	1965474	372	+	57298431	Q186Q2	Q186Q2_CLOD6	Putative dinitrogenase iron-molybdenum cofactor	CD630_16930	CD630_16930	123	unreviewed	Clostridioides difficile (strain 630) (Peptoclostridium difficile)	cdf:CD630_16930	NA	putative dinitrogenase iron-molybdenum cofactor	272563.CD630_16930
CD630_RS18580	1723.26	1.97345	0.106661	18.5021	1.98578e-76	2.65411e-75	344.204	CD630_RS18580	CD630_34930	RefSeq	gene	gene-CD630_RS18580	CD630_RS18580	protein_coding	NC_009089.1	4083573	4084106	534	-	57296649	Q180Z3	Q180Z3_CLOD6	Putative membrane protein	CD630_34930	CD630_34930	177	unreviewed	Clostridioides difficile (strain 630) (Peptoclostridium difficile)	cdf:CD630_34930	NA	putative membrane protein	272563.CD630_34930
CD630_RS16790	645.431	1.9727	0.120703	16.3434	4.84735e-60	4.83309e-59	60.7964	CD630_RS16790	CD630_31560	RefSeq	gene	gene-CD630_RS16790	CD630_RS16790	protein_coding	NC_009089.1	3684846	3686012	1167	+	NA	Q184Z3	Q184Z3_CLOD6	Phage integrase	CD630_31560	CD630_31560	388	unreviewed	Clostridioides difficile (strain 630) (Peptoclostridium difficile)	cdf:CD630_31560	NA	phage integrase	272563.CD630_31560
CD630_RS16675	69.161	1.96748	0.208369	9.44233	3.64586e-21	1.57537e-20	3.77311	CD630_RS16675	CD630_31340	RefSeq	gene	gene-CD630_RS16675	CD630_RS16675	protein_coding	NC_009089.1	3651752	3653647	1896	-	NA	Q184X2	Q184X2_CLOD6	PTS system, fructose-like IIABC component (EC 2.7.1.69)	CD630_31340	CD630_31340	631	unreviewed	Clostridioides difficile (strain 630) (Peptoclostridium difficile)	cdf:CD630_31340	ko:K02770	PTS system, fructose-like IIABC component	272563.CD630_31340
CD630_RS18600	16621.8	1.96744	0.0637351	30.869	3.11786e-209	1.63754e-207	1235.84	CD630_RS18600	CD630_34970	RefSeq	gene	gene-CD630_RS18600	mazG	protein_coding	NC_009089.1	4085104	4086552	1449	-	57296645	Q180Z6	Q180Z6_CLOD6	Bifunctional protein	CD630_34970	CD630_34970	482	unreviewed	Clostridioides difficile (strain 630) (Peptoclostridium difficile)	cdf:CD630_34970	ko:K02499	Bifunctional protein [Includes: Tetrapyrrole methylase; NTP pyrophosphohydrolase MazG]	272563.CD630_34970
CD630_RS05760	45.7401	1.9673	0.250305	7.8596	3.85372e-15	1.34556e-14	4.70548	CD630_RS05760	CD630_10320	RefSeq	gene	gene-CD630_RS05760	CD630_RS05760	protein_coding	NC_009089.1	1205658	1206743	1086	+	NA	Q18AN4	Q18AN4_CLOD6	Uncharacterized protein	CD630_10320	CD630_10320	361	unreviewed	Clostridioides difficile (strain 630) (Peptoclostridium difficile)	cdf:CD630_10320	NA	conserved hypothetical protein	272563.CD630_10320
CD630_RS13355	20.5367	1.96682	0.308371	6.37812	1.79279e-10	5.16241e-10	2.07293	CD630_RS13355	CD630_24850	RefSeq	gene	gene-CD630_RS13355	CD630_RS13355	protein_coding	NC_009089.1	2866622	2867686	1065	-	NA	Q182H3	Q182H3_CLOD6	Putative Xaa-Pro aminopeptidase, M24 family (EC 3.4.13.9)	CD630_24850	CD630_24850	354	unreviewed	Clostridioides difficile (strain 630) (Peptoclostridium difficile)	cdf:CD630_24850	ko:K01271	putative Xaa-Pro aminopeptidase, M24 family	272563.CD630_24850
CD630_RS04245	69.7999	1.96555	0.416251	4.72203	2.33497e-06	5.28987e-06	9.01232	CD630_RS04245	CD630_07320	RefSeq	gene	gene-CD630_RS04245	CD630_RS04245	protein_coding	NC_009089.1	895604	896542	939	+	NA	Q189T2	Q189T2_CLOD6	Putative radical SAM superfamily protein	CD630_07320	CD630_07320	312	unreviewed	Clostridioides difficile (strain 630) (Peptoclostridium difficile)	cdf:CD630_07320	ko:K24689	putative radical SAM superfamily protein	272563.CD630_07320
CD630_RS13525	6062.25	1.96166	0.140684	13.9437	3.43583e-44	2.64169e-43	982.793	CD630_RS13525	CD630_25200	RefSeq	gene	gene-CD630_RS13525	CD630_RS13525	protein_coding	NC_009089.1	2911711	2912379	669	-	NA	Q182K6	Q182K6_CLOD6	Putative conjugative transposon antibiotic resistance protein	CD630_25200	CD630_25200	222	unreviewed	Clostridioides difficile (strain 630) (Peptoclostridium difficile)	cdf:CD630_25200	NA	putative conjugative transposon antibiotic resistance protein	272563.CD630_25200
CD630_RS18585	294.287	1.96014	0.219325	8.93714	3.99387e-19	1.60486e-18	127.848	CD630_RS18585	CD630_34940	RefSeq	gene	gene-CD630_RS18585	CD630_RS18585	protein_coding	NC_009089.1	4084107	4084361	255	-	57296648	Q180Z2	Q180Z2_CLOD6	Putative spore protein	CD630_34940	CD630_34940	84	unreviewed	Clostridioides difficile (strain 630) (Peptoclostridium difficile)	cdf:CD630_34940	NA	putative spore protein	272563.CD630_34940
CD630_RS16325	483.296	1.95937	0.206597	9.48401	2.44695e-21	1.06846e-20	38.6892	CD630_RS16325	CD630_30640	RefSeq	gene	gene-CD630_RS16325	xylA	protein_coding	NC_009089.1	3558609	3559946	1338	-	NA	Q184Q2	Q184Q2_CLOD6	Xylose isomerase (EC 5.3.1.5)	xylA CD630_30640	xylA	445	unreviewed	Clostridioides difficile (strain 630) (Peptoclostridium difficile)	cdf:CD630_30640	ko:K01805	xylA; Xylose isomerase	272563.CD630_30640
CD630_RS18950	1512.62	1.95258	0.113986	17.13	8.86171e-66	9.77672e-65	220.309	CD630_RS18950	CD630_35620	RefSeq	gene	gene-CD630_RS18950	CD630_RS18950	protein_coding	NC_009089.1	4163763	4164569	807	-	57296577	Q181G1	Q181G1_CLOD6	Glutamate racemase (EC 5.1.1.3)	murI CD630_35620	murI	268	unreviewed	Clostridioides difficile (strain 630) (Peptoclostridium difficile)	cdf:CD630_35620	ko:K01776	murI; Glutamate racemase	272563.CD630_35620
CD630_RS04640	3774.59	1.94945	0.077699	25.0897	6.43733e-139	1.7914e-137	226.502	CD630_RS04640	CD630_08110	RefSeq	gene	gene-CD630_RS04640	CD630_RS04640	protein_coding	NC_009089.1	983376	985304	1929	+	NA	Q18A10	Q18A10_CLOD6	Putative signaling protein	CD630_08110	CD630_08110	642	unreviewed	Clostridioides difficile (strain 630) (Peptoclostridium difficile)	cdf:CD630_08110	NA	putative signaling protein	272563.CD630_08110
CD630_RS09440	758.982	1.94909	0.0883004	22.0734	5.69412e-108	1.08889e-106	80.4781	CD630_RS09440	CD630_17330	RefSeq	gene	gene-CD630_RS09440	CD630_RS09440	protein_coding	NC_009089.1	2007799	2008821	1023	+	NA	Q186U0	Q186U0_CLOD6	Uroporphyrinogen decarboxylase (URO-D)	hemE CD630_17330	hemE	340	unreviewed	Clostridioides difficile (strain 630) (Peptoclostridium difficile)	cdf:CD630_17330	ko:K01599	hemE; Uroporphyrinogen decarboxylase (URO-D)	272563.CD630_17330
CD630_RS18955	61.3451	1.94784	0.271922	7.16325	7.87843e-13	2.50671e-12	12.8866	CD630_RS18955	CD630_35630	RefSeq	gene	gene-CD630_RS18955	CD630_RS18955	protein_coding	NC_009089.1	4164771	4165256	486	-	NA	Q181G4	Q181G4_CLOD6	Putative spore cortex-lytic hydrolase	CD630_35630	CD630_35630	168	unreviewed	Clostridioides difficile (strain 630) (Peptoclostridium difficile)	cdf:CD630_35630	ko:K01449	putative spore cortex-lytic hydrolase	272563.CD630_35630
CD630_RS10455	18.7445	1.94308	0.387129	5.01919	5.18885e-07	1.22386e-06	3.26197	CD630_RS10455	CD630_19290	RefSeq	gene	gene-CD630_RS10455	CD630_RS10455	protein_coding	NC_009089.1	2227347	2227979	633	+	57298223	Q187N8	Q187N8_CLOD6	Putative membrane protein	CD630_19290	CD630_19290	210	unreviewed	Clostridioides difficile (strain 630) (Peptoclostridium difficile)	cdf:CD630_19290	NA	putative membrane protein	272563.CD630_19290
CD630_RS15965	1391.61	1.94221	0.0901466	21.5451	5.88963e-103	1.05589e-101	177.993	CD630_RS15965	CD630_29900	RefSeq	gene	gene-CD630_RS15965	CD630_RS15965	protein_coding	NC_009089.1	3473483	3474361	879	-	NA	Q184I0	Q184I0_CLOD6	ABC-type transport system, sulfonate-family ATP-binding protein (EC 3.6.3.-)	ssuB2 CD630_29900	ssuB2	292	unreviewed	Clostridioides difficile (strain 630) (Peptoclostridium difficile)	cdf:CD630_29900	ko:K15555	ssuB2; ABC-type transport system, sulfonate-family ATP-binding protein	272563.CD630_29900
CD630_RS06535	217.021	1.93778	0.194407	9.96764	2.1119e-23	9.77082e-23	30.0993	CD630_RS06535	CD630_11710	RefSeq	gene	gene-CD630_RS06535	CD630_RS06535	protein_coding	NC_009089.1	1370032	1370820	789	+	NA	Q18B33	Q18B33_CLOD6	Electron transfer flavoprotein subunit alpha	etfB4 CD630_11710	etfB4	265	unreviewed	Clostridioides difficile (strain 630) (Peptoclostridium difficile)	cdf:CD630_11710	ko:K03521	etfB4; Electron transfer flavoprotein subunit alpha	272563.CD630_11710
CD630_RS15195	125.931	1.93335	0.162941	11.8653	1.79234e-32	1.05754e-31	22.5119	CD630_RS15195	CD630_28450	RefSeq	gene	gene-CD630_RS15195	CD630_RS15195	protein_coding	NC_009089.1	3326938	3327525	588	+	57297231	Q183T4	Q183T4_CLOD6	Rubrerythrin	rbr1 CD630_28450	rbr1	195	unreviewed	Clostridioides difficile (strain 630) (Peptoclostridium difficile)	cdf:CD630_28450	NA	rbr1; Rubrerythrin	272563.CD630_28450
CD630_RS14730	1623.72	1.93168	0.179008	10.791	3.79602e-27	1.95787e-26	71.0183	CD630_RS14730	CD630_27530	RefSeq	gene	gene-CD630_RS14730	CD630_RS14730	protein_coding	NC_009089.1	3197075	3199777	2703	-	NA	Q183I9	Q183I9_CLOD6	Putative signaling protein	CD630_27530	CD630_27530	900	unreviewed	Clostridioides difficile (strain 630) (Peptoclostridium difficile)	cdf:CD630_27530	NA	putative signaling protein	272563.CD630_27530
CD630_RS15860	113.729	1.93142	0.164241	11.7597	6.29564e-32	3.67393e-31	13.6117	CD630_RS15860	CD630_29680	RefSeq	gene	gene-CD630_RS15860	dpsA	protein_coding	NC_009089.1	3449377	3450252	876	-	57297167	Q184G1	Q184G1_CLOD6	Dipicolinate synthase subunit A	spoVFA CD630_29680	spoVFA	291	unreviewed	Clostridioides difficile (strain 630) (Peptoclostridium difficile)	cdf:CD630_29680	ko:K06410	spoVFA; Dipicolinate synthase subunit A	272563.CD630_29680
CD630_RS05770	10.445	1.92746	0.372489	5.17453	2.28481e-07	5.50391e-07	1.30273	CD630_RS05770	CD630_10340	RefSeq	gene	gene-CD630_RS05770	CD630_RS05770	protein_coding	NC_009089.1	1207999	1208973	975	+	NA	Q18AN2	Q18AN2_CLOD6	Putative mannosyl-glycoprotein endo-beta-N-acetylglucosamidase	CD630_10340	CD630_10340	324	unreviewed	Clostridioides difficile (strain 630) (Peptoclostridium difficile)	cdf:CD630_10340	NA	putative mannosyl-glycoprotein endo-beta-N-acetylglucosamidase	272563.CD630_10340
CD630_RS19900	2496.64	1.92622	0.0907953	21.215	6.94791e-100	1.22211e-98	178.017	NA	NA	NA	NA	NA	NA	NA	NA	NA	NA	NA	NA	NA	NA	NA	NA	NA	NA	NA	NA	NA	NA	NA	NA	NA
CD630_RS00050	207.841	1.92197	0.2175	8.83665	9.86324e-19	3.88795e-18	61.5776	CD630_RS00050	CD630_00100	RefSeq	gene	gene-CD630_RS00050	CD630_RS00050	protein_coding	NC_009089.1	9471	9857	387	+	NA	Q18C93	Q18C93_CLOD6	Serine-protein kinase RsbW	rsbW CD630_00100	rsbW	135	unreviewed	Clostridioides difficile (strain 630) (Peptoclostridium difficile)	cdf:CD630_00100	ko:K04757	rsbW; Serine-protein kinase RsbW	272563.CD630_00100
CD630_RS06540	1232.83	1.9209	0.155808	12.3286	6.3518e-35	3.96085e-34	102.772	CD630_RS06540	CD630_11720	RefSeq	gene	gene-CD630_RS06540	CD630_RS06540	protein_coding	NC_009089.1	1370834	1372054	1221	+	57298968	Q18B32	Q18B32_CLOD6	Electron transfer flavoprotein subunit alpha	etfA4 CD630_11720	etfA4	406	unreviewed	Clostridioides difficile (strain 630) (Peptoclostridium difficile)	cdf:CD630_11720	ko:K03522	etfA4; Electron transfer flavoprotein subunit alpha	272563.CD630_11720
CD630_RS05765	96.72	1.92015	0.137615	13.953	3.01662e-44	2.32417e-43	9.57844	CD630_RS05765	CD630_10330	RefSeq	gene	gene-CD630_RS05765	wecB	protein_coding	NC_009089.1	1206797	1207921	1125	+	57299090	Q18AN3	Q18AN3_CLOD6	UDP-N-acetylglucosamine 2-epimerase (UDP-GlcNAc-2-epimerase) (EC 5.1.3.14)	mnaA CD630_10330	mnaA	374	unreviewed	Clostridioides difficile (strain 630) (Peptoclostridium difficile)	cdf:CD630_10330	ko:K01791	mnaA; UDP-N-acetylglucosamine 2-epimerase (UDP-GlcNAc-2-epimerase)	272563.CD630_10330
CD630_RS12500	7460.77	1.91918	0.060002	31.9853	1.74696e-224	1.05071e-222	540.599	CD630_RS12500	CD630_23180	RefSeq	gene	gene-CD630_RS12500	CD630_RS12500	protein_coding	NC_009089.1	2680455	2681957	1503	-	57297771	Q185J2	Q185J2_CLOD6	Putative phosphohexomutase (EC 5.4.2.-)	CD630_23180	CD630_23180	500	unreviewed	Clostridioides difficile (strain 630) (Peptoclostridium difficile)	cdf:CD630_23180	NA	putative phosphohexomutase	272563.CD630_23180
CD630_RS16160	7394.14	1.91553	0.0934539	20.4971	2.28634e-93	3.80614e-92	568.034	CD630_RS16160	CD630_30300	RefSeq	gene	gene-CD630_RS16160	CD630_RS16160	protein_coding	NC_009089.1	3518297	3519874	1578	-	NA	Q184L8	Q184L8_CLOD6	PTS system, glucose-like IIBC component (EC 2.7.1.69)	CD630_30300	CD630_30300	525	unreviewed	Clostridioides difficile (strain 630) (Peptoclostridium difficile)	cdf:CD630_30300	ko:K02791	PTS system, glucose-like IIBC component	272563.CD630_30300
CD630_RS15960	2994.47	1.91062	0.102087	18.7157	3.69083e-78	4.96863e-77	352.128	CD630_RS15960	CD630_29890	RefSeq	gene	gene-CD630_RS15960	CD630_RS15960	protein_coding	NC_009089.1	3472491	3473450	960	-	57297147	Q184I1	Q184I1_CLOD6	ABC-type transport system, sulfonate-family extracellular solute-binding protein	ssuA2 CD630_29890	ssuA2	319	unreviewed	Clostridioides difficile (strain 630) (Peptoclostridium difficile)	cdf:CD630_29890	ko:K15553	ssuA2; ABC-type transport system, sulfonate-family extracellular solute-binding protein	272563.CD630_29890
CD630_RS10110	1.80737	1.90762	1.08849	1.75253	0.0796827	0.113715	0.121649	CD630_RS10110	CD630_18590	RefSeq	gene	gene-CD630_RS10110	CD630_RS10110	protein_coding	NC_009089.1	2151738	2153444	1707	+	NA	Q187G8	Q187G8_CLOD6	DNA topoisomerase (EC 5.6.2.1)	CD630_18590	CD630_18590	568	unreviewed	Clostridioides difficile (strain 630) (Peptoclostridium difficile)	cdf:CD630_18590	NA	DNA topoisomerase protein, type IA,Tn1549-like,CTn5-Orf16	272563.CD630_18590
CD630_RS17455	578.276	1.90147	0.167612	11.3445	7.89925e-30	4.31278e-29	69.3504	CD630_RS17455	CD630_32830	RefSeq	gene	gene-CD630_RS17455	CD630_RS17455	protein_coding	NC_009089.1	3844633	3845541	909	-	57296827	Q180C7	Q180C7_CLOD6	Pyruvate formate-lyase (Activating enzyme) (EC 1.97.1.4)	pflE CD630_32830	pflE	302	unreviewed	Clostridioides difficile (strain 630) (Peptoclostridium difficile)	cdf:CD630_32830	ko:K04069	pflE; Pyruvate formate-lyase (activating enzyme)	272563.CD630_32830
CD630_RS02865	68.5409	1.89845	0.532083	3.56797	0.000359761	0.000694383	13.12	CD630_RS02865	CD630_04630	RefSeq	gene	gene-CD630_RS02865	CD630_RS02865	protein_coding	NC_009089.1	552158	552796	639	-	57299612	Q188Q9	Q188Q9_CLOD6	Transcriptional regulator, TetR family	CD630_04630	CD630_04630	212	unreviewed	Clostridioides difficile (strain 630) (Peptoclostridium difficile)	cdf:CD630_04630	NA	Transcriptional regulator, TetR family	272563.CD630_04630
CD630_RS04540	1345.95	1.89804	0.208904	9.08572	1.03012e-19	4.22587e-19	329.172	CD630_RS04540	CD630_07900	RefSeq	gene	gene-CD630_RS04540	CD630_RS04540	protein_coding	NC_009089.1	962701	963144	444	+	57299253	Q189Y6	Q189Y6_CLOD6	Putative hydrolase, NUDIX family	CD630_07900	CD630_07900	147	unreviewed	Clostridioides difficile (strain 630) (Peptoclostridium difficile)	cdf:CD630_07900	NA	putative hydrolase, NUDIX family	272563.CD630_07900
CD630_RS15725	1.72826	1.8933	1.02187	1.85279	0.0639128	0.0931369	0.372496	CD630_RS15725	CD630_29450	RefSeq	gene	gene-CD630_RS15725	CD630_RS15725	protein_coding	NC_009089.1	3423805	3424314	510	-	NA	Q184C7	Q184C7_CLOD6	Putative bacteriophage resistance protein	CD630_29450	CD630_29450	169	unreviewed	Clostridioides difficile (strain 630) (Peptoclostridium difficile)	cdf:CD630_29450	NA	putative bacteriophage resistance protein	272563.CD630_29450
CD630_RS04250	60.7337	1.88689	0.292209	6.45732	1.0657e-10	3.09742e-10	8.78601	CD630_RS04250	CD630_07330	RefSeq	gene	gene-CD630_RS04250	CD630_RS04250	protein_coding	NC_009089.1	896589	897404	816	+	57299313	Q189T1	LIPM_CLOD6	Octanoyltransferase LipM (EC 2.3.1.181) (Octanoyl-[acyl-carrier-protein]:[GcvH] N-octanoyltransferase)	lipM CD630_07330	lipM	271	reviewed	Clostridioides difficile (strain 630) (Peptoclostridium difficile)	cdf:CD630_07330	ko:K23734	putative biotin/lipoate-protein ligase	272563.CD630_07330
CD630_RS02775	15.8298	1.88393	0.338213	5.57025	2.54379e-08	6.55095e-08	0.764649	CD630_RS02775	CD630_04460	RefSeq	gene	gene-CD630_RS02775	CD630_RS02775	protein_coding	NC_009089.1	529334	531538	2205	+	57299625	Q188N7	Q188N7_CLOD6	D-ornithine aminomutase E component (EC 5.4.3.5)	oraE CD630_04460	oraE	734	unreviewed	Clostridioides difficile (strain 630) (Peptoclostridium difficile)	cdf:CD630_04460	ko:K17898	oraE; D-ornithine aminomutase E component	272563.CD630_04460
CD630_RS10175	153.408	1.88168	0.170344	11.0463	2.28359e-28	1.19937e-27	14.2616	CD630_RS10175	CD630_18710	RefSeq	gene	gene-CD630_RS10175	CD630_RS10175	protein_coding	NC_009089.1	2172097	2173254	1158	+	NA	Q187I1	Q187I1_CLOD6	Putative oxidoreductase Tn1549-like,CTn5-Orf30	CD630_18710	CD630_18710	385	unreviewed	Clostridioides difficile (strain 630) (Peptoclostridium difficile)	cdf:CD630_18710	NA	putative oxidoreductase Tn1549-like,CTn5-Orf30	272563.CD630_18710
CD630_RS13365	24.6482	1.87954	0.438413	4.28714	1.8099e-05	3.87657e-05	8.34937	CD630_RS13365	CD630_24870	RefSeq	gene	gene-CD630_RS13365	CD630_RS13365	protein_coding	NC_009089.1	2869078	2869395	318	-	57297598	Q182H4	Q182H4_CLOD6	PTS system, fructose-like IIB component (EC 2.7.1.69)	CD630_24870	CD630_24870	105	unreviewed	Clostridioides difficile (strain 630) (Peptoclostridium difficile)	cdf:CD630_24870	ko:K11202	PTS system, fructose-like IIB component	272563.CD630_24870
CD630_RS14905	3.87599	1.87838	1.25262	1.49956	0.133728	0.182463	0.79998	CD630_RS14905	CD630_27880	RefSeq	gene	gene-CD630_RS14905	CD630_RS14905	protein_coding	NC_009089.1	3244556	3244957	402	+	NA	Q183M4	Q183M4_CLOD6	Putative membrane protein, GtrA family	CD630_27880	CD630_27880	133	unreviewed	Clostridioides difficile (strain 630) (Peptoclostridium difficile)	cdf:CD630_27880	NA	putative membrane protein, GtrA family	272563.CD630_27880
CD630_RS13230	14990.8	1.878	0.109773	17.1081	1.29188e-65	1.41273e-64	852.51	CD630_RS13230	CD630_24610	RefSeq	gene	gene-CD630_RS13230	dnaK	protein_coding	NC_009089.1	2839854	2841701	1848	-	57297624	Q182E8	DNAK_CLOD6	Chaperone protein DnaK (HSP70) (Heat shock 70 kDa protein) (Heat shock protein 70)	dnaK CD630_24610	dnaK	615	reviewed	Clostridioides difficile (strain 630) (Peptoclostridium difficile)	cdf:CD630_24610	ko:K04043	dnaK; Chaperone protein dnaK (Heat shock protein 70) (Heat shock 70 kDa protein) (HSP70)	272563.CD630_24610
CD630_RS06295	2289.02	1.87674	0.61947	3.02958	0.00244892	0.00430959	286.381	CD630_RS06295	CD630_11250	RefSeq	gene	gene-CD630_RS06295	CD630_RS06295	protein_coding	NC_009089.1	1323349	1324218	870	+	57299017	Q18AY4	Q18AY4_CLOD6	Nitroreductase-family protein	CD630_11250	CD630_11250	289	unreviewed	Clostridioides difficile (strain 630) (Peptoclostridium difficile)	cdf:CD630_11250	NA	Nitroreductase-family protein	272563.CD630_11250
CD630_RS19250	2560.16	1.87536	0.105074	17.848	2.99418e-71	3.6017e-70	797.169	CD630_RS19250	CD630_36220	RefSeq	gene	gene-CD630_RS19250	CD630_RS19250	protein_coding	NC_009089.1	4228108	4228452	345	-	57296516	Q181M1	Q181M1_CLOD6	Uncharacterized protein	CD630_36220	CD630_36220	114	unreviewed	Clostridioides difficile (strain 630) (Peptoclostridium difficile)	cdf:CD630_36220	ko:K06193	conserved hypothetical protein, PhnA family	272563.CD630_36220
CD630_RS03915	40.3448	1.86882	0.301453	6.19938	5.66848e-10	1.58811e-09	6.45438	CD630_RS03915	CD630_06680	RefSeq	gene	gene-CD630_RS03915	CD630_RS03915	protein_coding	NC_009089.1	809639	810346	708	+	NA	Q189L4	Q189L4_CLOD6	Stage 0 sporulation protein A homolog	CD630_06680	CD630_06680	237	unreviewed	Clostridioides difficile (strain 630) (Peptoclostridium difficile)	cdf:CD630_06680	NA	Two-component response regulator	272563.CD630_06680
CD630_RS18715	309.828	1.86653	0.115033	16.226	3.30231e-59	3.2321e-58	36.4375	CD630_RS18715	CD630_35200	RefSeq	gene	gene-CD630_RS18715	CD630_RS18715	protein_coding	NC_009089.1	4113165	4114061	897	-	NA	Q181B8	Q181B8_CLOD6	Putative cation efflux protein	CD630_35200	CD630_35200	298	unreviewed	Clostridioides difficile (strain 630) (Peptoclostridium difficile)	cdf:CD630_35200	NA	putative cation efflux protein	272563.CD630_35200
CD630_RS18945	1904.06	1.86247	0.115448	16.1326	1.50609e-58	1.46637e-57	508.618	CD630_RS18945	CD630_35610	RefSeq	gene	gene-CD630_RS18945	CD630_RS18945	protein_coding	NC_009089.1	4163318	4163746	429	-	NA	Q181G2	Q181G2_CLOD6	Uncharacterized protein	CD630_35610	CD630_35610	137	unreviewed	Clostridioides difficile (strain 630) (Peptoclostridium difficile)	cdf:CD630_35610	NA	conserved hypothetical protein	272563.CD630_35610
CD630_RS19740	12.8058	1.85937	0.557374	3.33595	0.000850099	0.00157634	7.68125	CD630_RS19740	CD630_16671	RefSeq	gene	gene-CD630_RS19740	CD630_RS19740	protein_coding	NC_009089.1	1943511	1943687	177	-	57298457	F3Y5T7	F3Y5T7_CLOD6	Uncharacterized protein	CD630_16671	CD630_16671	58	unreviewed	Clostridioides difficile (strain 630) (Peptoclostridium difficile)	cdf:CD630_16671	NA	conserved hypothetical protein	272563.CD630_16671
CD630_RS07780	2347.6	1.85761	0.157618	11.7856	4.6329e-32	2.71637e-31	421.595	CD630_RS07780	CD630_14110	RefSeq	gene	gene-CD630_RS07780	CD630_RS07780	protein_coding	NC_009089.1	1635501	1636085	585	-	57298721	Q18BT1	Q18BT1_CLOD6	Zn_dep_PLPC domain-containing protein	CD630_14110	CD630_14110	194	unreviewed	Clostridioides difficile (strain 630) (Peptoclostridium difficile)	cdf:CD630_14110	NA	conserved hypothetical protein	272563.CD630_14110
CD630_RS16780	106.422	1.85699	0.142374	13.0431	6.96061e-39	4.77135e-38	24.4483	CD630_RS16780	CD630_31540	RefSeq	gene	gene-CD630_RS16780	CD630_RS16780	protein_coding	NC_009089.1	3683521	3684012	492	+	57296962	Q184Z1	Q184Z1_CLOD6	Transcriptional regulator, Phage-type	CD630_31540	CD630_31540	163	unreviewed	Clostridioides difficile (strain 630) (Peptoclostridium difficile)	cdf:CD630_31540	NA	Transcriptional regulator, Phage-type	272563.CD630_31540
CD630_RS04375	3234.64	1.85673	0.105787	17.5516	5.78187e-69	6.65451e-68	216.32	CD630_RS04375	CD630_07570	RefSeq	gene	gene-CD630_RS04375	CD630_RS04375	protein_coding	NC_009089.1	926372	928042	1671	+	57299288	Q189V1	Q189V1_CLOD6	Putative diguanylate kinase signaling protein (EC 2.7.7.65)	CD630_07570	CD630_07570	556	unreviewed	Clostridioides difficile (strain 630) (Peptoclostridium difficile)	cdf:CD630_07570	NA	putative diguanylate kinase signaling protein	272563.CD630_07570
CD630_RS04725	16631.7	1.85602	0.0742858	24.9849	8.92184e-138	2.46441e-136	1261.17	CD630_RS04725	CD630_08280	RefSeq	gene	gene-CD630_RS04725	CD630_RS04725	protein_coding	NC_009089.1	1001814	1003256	1443	+	NA	Q18A21	Q18A21_CLOD6	Putative oxidative stress glutamate synthase	CD630_08280	CD630_08280	480	unreviewed	Clostridioides difficile (strain 630) (Peptoclostridium difficile)	cdf:CD630_08280	NA	putative oxidative stress glutamate synthase	272563.CD630_08280
CD630_RS10960	85.5336	1.85598	0.860597	2.15662	0.0310355	0.0478624	37.8437	CD630_RS10960	CD630_20160	RefSeq	gene	gene-CD630_RS10960	CD630_RS10960	protein_coding	NC_009089.1	2326832	2327089	258	-	57298131	Q187Y5	Q187Y5_CLOD6	Uncharacterized protein	CD630_20160	CD630_20160	85	unreviewed	Clostridioides difficile (strain 630) (Peptoclostridium difficile)	cdf:CD630_20160	NA	conserved hypothetical protein	272563.CD630_20160
CD630_RS00035	8.49239	1.85373	0.593659	3.12255	0.00179289	0.00321119	3.74777	CD630_RS00035	CD630_00070	RefSeq	gene	gene-CD630_RS00035	CD630_RS00035	protein_coding	NC_009089.1	8561	8857	297	+	57300138	Q18C91	Q18C91_CLOD6	Putative spore protein	CD630_00070	CD630_00070	98	unreviewed	Clostridioides difficile (strain 630) (Peptoclostridium difficile)	cdf:CD630_00070	NA	putative spore protein	272563.CD630_00070
CD630_RS19750	1.88596	1.85347	1.29514	1.43109	0.152404	0.205094	1.30516	CD630_RS19750	CD630_18782	RefSeq	gene	gene-CD630_RS19750	CD630_RS19750	protein_coding	NC_009089.1	2181139	2181291	153	+	61926903	Q187J1	Q187J1_CLOD6	Putative conjugative transposon protein Tn1549-like, CTn5-Orf39	CD630_18782	CD630_18782	50	unreviewed	Clostridioides difficile (strain 630) (Peptoclostridium difficile)	cdf:CD630_18782	NA	putative conjugative transposon protein Tn1549-like, CTn5-Orf39	272563.CD630_18782
CD630_RS00055	401.13	1.85282	0.196239	9.44167	3.66872e-21	1.58341e-20	59.7692	CD630_RS00055	CD630_00110	RefSeq	gene	gene-CD630_RS00055	CD630_RS00055	protein_coding	NC_009089.1	9857	10630	774	+	57300134	Q18C92	Q18C92_CLOD6	RNA polymerase sigma-B factor (Sigma-37)	sigB CD630_00110	sigB	257	unreviewed	Clostridioides difficile (strain 630) (Peptoclostridium difficile)	cdf:CD630_00110	ko:K03090	sigB; RNA polymerase sigma-B factor (Sigma-37)	272563.CD630_00110
CD630_RS09435	98.6961	1.84944	0.250588	7.3804	1.57812e-13	5.18942e-13	18.3313	CD630_RS09435	CD630_17320	RefSeq	gene	gene-CD630_RS09435	CD630_RS09435	protein_coding	NC_009089.1	2007160	2007798	639	+	57298391	Q186U1	Q186U1_CLOD6	Putative cobalamin-binding protein	CD630_17320	CD630_17320	212	unreviewed	Clostridioides difficile (strain 630) (Peptoclostridium difficile)	cdf:CD630_17320	NA	putative cobalamin-binding protein	272563.CD630_17320
CD630_RS02860	369.399	1.84648	0.140412	13.1504	1.69304e-39	1.18672e-38	59.5464	CD630_RS02860	CD630_04620	RefSeq	gene	gene-CD630_RS02860	CD630_RS02860	protein_coding	NC_009089.1	551364	552026	663	-	57299613	Q188Q4	Q188Q4_CLOD6	Stage 0 sporulation protein A homolog	CD630_04620	CD630_04620	220	unreviewed	Clostridioides difficile (strain 630) (Peptoclostridium difficile)	cdf:CD630_04620	NA	Two-component response regulator	272563.CD630_04620
CD630_RS06450	0.51074	1.8454	2.37405	0.777321	0.43697	0.517946	0.194685	CD630_RS06450	CD630_11540	RefSeq	gene	gene-CD630_RS06450	CD630_RS06450	protein_coding	NC_009089.1	1352637	1352966	330	+	57298986	Q18B15	Q18B15_CLOD6	Transcriptional regulator, PadR family	CD630_11540	CD630_11540	109	unreviewed	Clostridioides difficile (strain 630) (Peptoclostridium difficile)	cdf:CD630_11540	ko:K10947	Transcriptional regulator, PadR family	272563.CD630_11540
CD630_RS11645	1423.73	1.84077	0.333016	5.52759	3.24668e-08	8.28103e-08	205.819	CD630_RS11645	CD630_21480	RefSeq	gene	gene-CD630_RS11645	CD630_RS11645	protein_coding	NC_009089.1	2484875	2485870	996	-	NA	Q185T5	Q185T5_CLOD6	Putative serine/threonine protein kinase	CD630_21480	CD630_21480	324	unreviewed	Clostridioides difficile (strain 630) (Peptoclostridium difficile)	cdf:CD630_21480	NA	putative serine/threonine protein kinase	272563.CD630_21480
CD630_RS19510	432.1	1.84069	0.360404	5.10728	3.26824e-07	7.80734e-07	40.8875	CD630_RS19510	CD630_36680	RefSeq	gene	gene-CD630_RS19510	CD630_RS19510	protein_coding	NC_009089.1	4277066	4278358	1293	-	57300158	Q181S0	Q181S0_CLOD6	Transcriptional regulator, TPR family	CD630_36680	CD630_36680	430	unreviewed	Clostridioides difficile (strain 630) (Peptoclostridium difficile)	cdf:CD630_36680	NA	Transcriptional regulator, TPR family	272563.CD630_36680
CD630_RS10180	79.641	1.83956	0.18651	9.86309	6.0168e-23	2.74287e-22	9.42106	CD630_RS10180	CD630_18720	RefSeq	gene	gene-CD630_RS10180	CD630_RS10180	protein_coding	NC_009089.1	2173421	2174311	891	+	NA	Q187I4	Q187I4_CLOD6	Putative iron-sulfur binding protein Tn1549-like,CTn5-Orf32	CD630_18720	CD630_18720	296	unreviewed	Clostridioides difficile (strain 630) (Peptoclostridium difficile)	cdf:CD630_18720	NA	putative iron-sulfur binding protein Tn1549-like,CTn5-Orf32	272563.CD630_18720
CD630_RS17675	0.512782	1.83931	2.65097	0.693826	0.487791	0.566658	0.180233	CD630_RS17675	CD630_33280	RefSeq	gene	gene-CD630_RS17675	CD630_RS17675	protein_coding	NC_009089.1	3892914	3893153	240	-	29815310	Q180H2	Q180H2_CLOD6	Putative conjugative transposon protein Tn916-like, CTn6-Orf4	CD630_33280	CD630_33280	79	unreviewed	Clostridioides difficile (strain 630) (Peptoclostridium difficile)	cdf:CD630_33280	NA	putative conjugative transposon protein Tn916-like, CTn6-Orf4	272563.CD630_33280
CD630_RS11840	0.891531	1.8384	1.16437	1.57888	0.114363	0.158418	0.219694	CD630_RS11840	CD630_21860	RefSeq	gene	gene-CD630_RS11840	CD630_RS11840	protein_coding	NC_009089.1	2530129	2530620	492	-	NA	Q185X2	Q185X2_CLOD6	Putative phage-like protein	CD630_21860	CD630_21860	163	unreviewed	Clostridioides difficile (strain 630) (Peptoclostridium difficile)	cdf:CD630_21860	NA	putative phage-like protein	272563.CD630_21860
CD630_RS08960	627.779	1.83342	0.21759	8.426	3.57671e-17	1.34723e-16	129.568	CD630_RS08960	CD630_16440	RefSeq	gene	gene-CD630_RS08960	CD630_RS08960	protein_coding	NC_009089.1	1906296	1906850	555	-	NA	Q186J9	Q186J9_CLOD6	Transcriptional regulator, RmlC-type	CD630_16440	CD630_16440	187	unreviewed	Clostridioides difficile (strain 630) (Peptoclostridium difficile)	cdf:CD630_16440	NA	Transcriptional regulator, RmlC-type	272563.CD630_16440
CD630_RS18690	3533.16	1.82684	0.147762	12.3633	4.12641e-35	2.59047e-34	307.974	CD630_RS18690	CD630_35150	RefSeq	gene	gene-CD630_RS18690	glmU	protein_coding	NC_009089.1	4107768	4109147	1380	-	57296627	Q181B4	GLMU_CLOD6	Bifunctional protein GlmU [Includes: UDP-N-acetylglucosamine pyrophosphorylase (EC 2.7.7.23) (N-acetylglucosamine-1-phosphate uridyltransferase); Glucosamine-1-phosphate N-acetyltransferase (EC 2.3.1.157)]	glmU CD630_35150	glmU	459	reviewed	Clostridioides difficile (strain 630) (Peptoclostridium difficile)	cdf:CD630_35150	ko:K04042	glmU; Bifunctional protein GlmU [Includes: UDP-N-acetylglucosamine pyrophosphorylase; Glucosamine-1-phosphate N-acetyltransferase]	272563.CD630_35150
CD630_RS05275	0.669689	1.82525	1.56033	1.16979	0.242087	0.308208	0.120918	CD630_RS05275	CD630_09370	RefSeq	gene	gene-CD630_RS05275	CD630_RS05275	protein_coding	NC_009089.1	1108799	1109524	726	+	NA	Q18AD8	Q18AD8_CLOD6	Putative phage anti-repressor	CD630_09370	CD630_09370	241	unreviewed	Clostridioides difficile (strain 630) (Peptoclostridium difficile)	cdf:CD630_09370	ko:K07741	putative phage anti-repressor	272563.CD630_09370
CD630_RS16150	2954.77	1.82429	0.101342	18.0013	1.90408e-72	2.32036e-71	514.059	CD630_RS16150	CD630_30280	RefSeq	gene	gene-CD630_RS16150	CD630_RS16150	protein_coding	NC_009089.1	3516503	3517102	600	-	57297102	Q184L7	Q184L7_CLOD6	Putative phosphosugar isomerase	CD630_30280	CD630_30280	199	unreviewed	Clostridioides difficile (strain 630) (Peptoclostridium difficile)	cdf:CD630_30280	ko:K06041	putative phosphosugar isomerase	272563.CD630_30280
CD630_RS04635	980.838	1.82101	0.133411	13.6496	2.02924e-42	1.51644e-41	207.014	CD630_RS04635	CD630_08100	RefSeq	gene	gene-CD630_RS04635	CD630_RS04635	protein_coding	NC_009089.1	982712	983200	489	+	57299234	Q18A03	Q18A03_CLOD6	Putative flavodoxin/nitric oxide synthase	CD630_08100	CD630_08100	162	unreviewed	Clostridioides difficile (strain 630) (Peptoclostridium difficile)	cdf:CD630_08100	ko:K03809	putative flavodoxin/nitric oxide synthase	272563.CD630_08100
CD630_RS16155	2669.66	1.82023	0.133268	13.6584	1.7983e-42	1.34927e-41	258.293	CD630_RS16155	CD630_30290	RefSeq	gene	gene-CD630_RS16155	CD630_RS16155	protein_coding	NC_009089.1	3517120	3518304	1185	-	NA	Q184L6	Q184L6_CLOD6	Bifunctional protein: cystathionine beta-lyase / repressor (EC 4.4.1.8)	malY CD630_30290	malY	394	unreviewed	Clostridioides difficile (strain 630) (Peptoclostridium difficile)	cdf:CD630_30290	ko:K14155	malY; Bifunctional protein: cystathionine beta-lyase / repressor	272563.CD630_30290
CD630_RS10730	25.9794	1.81953	0.360263	5.05056	4.40513e-07	1.04363e-06	3.61305	NA	NA	NA	NA	NA	NA	NA	NA	NA	NA	NA	NA	NA	NA	NA	NA	NA	NA	NA	NA	NA	NA	NA	NA	NA
CD630_RS13370	26.7769	1.81846	0.375981	4.83657	1.32101e-06	3.03703e-06	6.45982	CD630_RS13370	CD630_24880	RefSeq	gene	gene-CD630_RS13370	CD630_RS13370	protein_coding	NC_009089.1	2869454	2869909	456	-	NA	Q182H5	Q182H5_CLOD6	PTS system, fructose-like IIA component	CD630_24880	CD630_24880	151	unreviewed	Clostridioides difficile (strain 630) (Peptoclostridium difficile)	cdf:CD630_24880	ko:K02768	PTS system, fructose-like IIA component	272563.CD630_24880
CD630_RS18685	8922.86	1.81374	0.0493163	36.7776	4.20516e-296	4.12659e-294	1119.56	CD630_RS18685	CD630_35140	RefSeq	gene	gene-CD630_RS18685	CD630_RS18685	protein_coding	NC_009089.1	4106723	4107673	951	-	57296628	Q181B3	Q181B3_CLOD6	Ribose-phosphate pyrophosphokinase (RPPK) (EC 2.7.6.1) (5-phospho-D-ribosyl alpha-1-diphosphate) (Phosphoribosyl diphosphate synthase) (Phosphoribosyl pyrophosphate synthase) (P-Rib-PP synthase) (PRPP synthase) (PRPPase)	prs CD630_35140	prs	316	unreviewed	Clostridioides difficile (strain 630) (Peptoclostridium difficile)	cdf:CD630_35140	ko:K00948	prs; Ribose-phosphate pyrophosphokinase	272563.CD630_35140
CD630_RS04440	58.5153	1.80904	0.215107	8.40995	4.1017e-17	1.54031e-16	20.2314	CD630_RS04440	CD630_07700	RefSeq	gene	gene-CD630_RS04440	spoIIAA	protein_coding	NC_009089.1	942519	942854	336	+	57299276	Q189W5	Q189W5_CLOD6	Anti-sigma F factor antagonist (Stage II sporulation protein)	spoIIAA CD630_07700	spoIIAA	111	unreviewed	Clostridioides difficile (strain 630) (Peptoclostridium difficile)	cdf:CD630_07700	ko:K06378	spoIIAA; Anti-sigma F factor antagonist	272563.CD630_07700
CD630_RS13565	2363.47	1.80745	0.148634	12.1604	5.05042e-34	3.11805e-33	365.684	CD630_RS13565	CD630_25280	RefSeq	gene	gene-CD630_RS13565	CD630_RS13565	protein_coding	NC_009089.1	2921714	2922397	684	+	NA	Q182L4	Q182L4_CLOD6	Uncharacterized protein	CD630_25280	CD630_25280	227	unreviewed	Clostridioides difficile (strain 630) (Peptoclostridium difficile)	cdf:CD630_25280	NA	conserved hypothetical protein	272563.CD630_25280
CD630_RS04100	120.286	1.8036	0.249469	7.22974	4.83934e-13	1.55702e-12	28.2135	CD630_RS04100	CD630_07050	RefSeq	gene	gene-CD630_RS04100	CD630_RS04100	protein_coding	NC_009089.1	858656	859132	477	+	57299344	Q189Q0	Q189Q0_CLOD6	Putative hydrolase, NUDIX family	CD630_07050	CD630_07050	158	unreviewed	Clostridioides difficile (strain 630) (Peptoclostridium difficile)	cdf:CD630_07050	ko:K03574	putative hydrolase, NUDIX family	272563.CD630_07050
CD630_RS02910	501.149	1.80197	0.0784134	22.9804	7.31673e-117	1.51578e-115	79.2743	CD630_RS02910	CD630_04720	RefSeq	gene	gene-CD630_RS02910	CD630_RS02910	protein_coding	NC_009089.1	562847	563524	678	+	57299603	Q188R7	ISF_CLOD6	Iron-sulfur flavoprotein CD630_04720 (Isf) (Cd1) (CD)	CD630_04720	CD630_04720	225	reviewed	Clostridioides difficile (strain 630) (Peptoclostridium difficile)	cdf:CD630_04720	NA	putative reductase	272563.CD630_04720
CD630_RS15970	1604.19	1.7992	0.136714	13.1603	1.48521e-39	1.04695e-38	240.012	CD630_RS15970	CD630_29910	RefSeq	gene	gene-CD630_RS15970	CD630_RS15970	protein_coding	NC_009089.1	3474354	3475136	783	-	57297145	Q184I2	Q184I2_CLOD6	ABC-type transport system, sulfonate-family permease	ssuC2 CD630_29910	ssuC2	260	unreviewed	Clostridioides difficile (strain 630) (Peptoclostridium difficile)	cdf:CD630_29910	ko:K15554	ssuC2; ABC-type transport system, sulfonate-family permease	272563.CD630_29910
CD630_RS11515	5057.2	1.79872	0.12515	14.3725	7.70143e-47	6.28416e-46	566.917	CD630_RS11515	CD630_21220	RefSeq	gene	gene-CD630_RS11515	CD630_RS11515	protein_coding	NC_009089.1	2456409	2457344	936	+	57298021	Q185R0	Q185R0_CLOD6	Putative cations transporter	CD630_21220	CD630_21220	311	unreviewed	Clostridioides difficile (strain 630) (Peptoclostridium difficile)	cdf:CD630_21220	ko:K03284	putative cations transporter	272563.CD630_21220
CD630_RS14700	2531.64	1.79624	0.1021	17.5929	2.79049e-69	3.2316e-68	541.569	CD630_RS14700	CD630_27480	RefSeq	gene	gene-CD630_RS14700	CD630_RS14700	protein_coding	NC_009089.1	3190798	3191295	498	-	57297331	Q183I2	Q183I2_CLOD6	Putative acyltransferase	CD630_27480	CD630_27480	165	unreviewed	Clostridioides difficile (strain 630) (Peptoclostridium difficile)	cdf:CD630_27480	NA	putative acyltransferase	272563.CD630_27480
CD630_RS01465	247.744	1.79284	0.178226	10.0594	8.35111e-24	3.91222e-23	27.7043	CD630_RS01465	CD630_01880	RefSeq	gene	gene-CD630_RS01465	CD630_RS01465	protein_coding	NC_009089.1	245986	246912	927	+	NA	Q18CT0	Q18CT0_CLOD6	2-dehydropantoate 2-reductase (EC 1.1.1.169) (Ketopantoate reductase)	CD630_01880	CD630_01880	308	unreviewed	Clostridioides difficile (strain 630) (Peptoclostridium difficile)	cdf:CD630_01880	ko:K00077	putative ketopantoate reductase	272563.CD630_01880
CD630_RS16770	61.905	1.79233	0.554921	3.22988	0.0012384	0.00225819	9.99497	CD630_RS16770	CD630_31530	RefSeq	gene	gene-CD630_RS16770	CD630_RS16770	protein_coding	NC_009089.1	3682508	3683269	762	+	NA	Q184Z2	Q184Z2_CLOD6	Transcriptional regulator, Phage-type	CD630_31530	CD630_31530	253	unreviewed	Clostridioides difficile (strain 630) (Peptoclostridium difficile)	cdf:CD630_31530	NA	Transcriptional regulator, Phage-type	272563.CD630_31530
CD630_RS12690	621.704	1.78527	0.155794	11.4592	2.11503e-30	1.18779e-29	40.4354	CD630_RS12690	CD630_23580	RefSeq	gene	gene-CD630_RS12690	CD630_RS12690	protein_coding	NC_009089.1	2726106	2727800	1695	-	NA	Q185N1	Q185N1_CLOD6	Oligoendopeptidase-related, clade2, M3B family	CD630_23580	CD630_23580	564	unreviewed	Clostridioides difficile (strain 630) (Peptoclostridium difficile)	cdf:CD630_23580	NA	Oligoendopeptidase-related, clade2, M3B family	272563.CD630_23580
CD630_RS04645	211.343	1.77921	0.226894	7.8416	4.44827e-15	1.54735e-14	58.2157	CD630_RS04645	CD630_08120	RefSeq	gene	gene-CD630_RS04645	CD630_RS04645	protein_coding	NC_009089.1	985481	985891	411	+	57299232	Q18A09	Q18A09_CLOD6	Putative universal stress protein A (UspA)	CD630_08120	CD630_08120	136	unreviewed	Clostridioides difficile (strain 630) (Peptoclostridium difficile)	cdf:CD630_08120	NA	putative universal stress protein A (UspA)	272563.CD630_08120
CD630_RS04890	1.45683	1.77741	0.949723	1.8715	0.0612754	0.0897823	0.505146	CD630_RS04890	CD630_08610	RefSeq	gene	gene-CD630_RS04890	CD630_RS04890	protein_coding	NC_009089.1	1038062	1038388	327	+	57299181	Q18A56	Q18A56_CLOD6	PTS system, lactose/cellobiose-family IIB component	CD630_08610	CD630_08610	108	unreviewed	Clostridioides difficile (strain 630) (Peptoclostridium difficile)	cdf:CD630_08610	ko:K02760	PTS system, lactose/cellobiose-family IIB component	272563.CD630_08610
CD630_RS07635	1742.09	1.77733	0.115897	15.3355	4.42887e-53	4.01831e-52	284.624	CD630_RS07635	CD630_13830	RefSeq	gene	gene-CD630_RS07635	CD630_RS07635	protein_coding	NC_009089.1	1601725	1602354	630	-	57298750	Q18BQ4	Q18BQ4_CLOD6	Transcriptional regulator, GntR family	CD630_13830	CD630_13830	209	unreviewed	Clostridioides difficile (strain 630) (Peptoclostridium difficile)	cdf:CD630_13830	NA	Transcriptional regulator, GntR family	272563.CD630_13830
CD630_RS04090	992.328	1.77715	0.171916	10.3374	4.77497e-25	2.30945e-24	44.2904	CD630_RS04090	CD630_07030	RefSeq	gene	gene-CD630_RS04090	CD630_RS04090	protein_coding	NC_009089.1	855339	857939	2601	+	NA	Q189P9	Q189P9_CLOD6	Putative peptidase, U32 family	CD630_07030	CD630_07030	866	unreviewed	Clostridioides difficile (strain 630) (Peptoclostridium difficile)	cdf:CD630_07030	ko:K08303	putative peptidase, U32 family	272563.CD630_07030
CD630_RS04115	51454.6	1.77101	0.189997	9.32129	1.14938e-20	4.88715e-20	3651.08	CD630_RS04115	CD630_07080	RefSeq	gene	gene-CD630_RS04115	CD630_RS04115	protein_coding	NC_009089.1	863411	864862	1452	-	57299341	Q189Q4	Q189Q4_CLOD6	Peptidase D, aminoacyl-histidine dipeptidase (EC 3.4.13.3)	pepD CD630_07080	pepD	483	unreviewed	Clostridioides difficile (strain 630) (Peptoclostridium difficile)	cdf:CD630_07080	ko:K01270	pepD; Peptidase D, aminoacyl-histidine dipeptidase	272563.CD630_07080
CD630_RS16145	691.007	1.7703	0.141956	12.4707	1.0782e-35	6.9321e-35	159.115	CD630_RS16145	CD630_30270	RefSeq	gene	gene-CD630_RS16145	CD630_RS16145	protein_coding	NC_009089.1	3516009	3516479	471	-	57297103	Q184L4	Q184L4_CLOD6	PTS system, glucose-like IIA component	CD630_30270	CD630_30270	156	unreviewed	Clostridioides difficile (strain 630) (Peptoclostridium difficile)	cdf:CD630_30270	ko:K02777	PTS system, glucose-like IIA component	272563.CD630_30270
CD630_RS16680	15.2763	1.76446	0.430118	4.10226	4.09134e-05	8.58078e-05	1.89665	CD630_RS16680	CD630_31350	RefSeq	gene	gene-CD630_RS16680	CD630_RS16680	protein_coding	NC_009089.1	3653683	3654561	879	-	NA	Q184X4	Q184X4_CLOD6	Putative fructose-1-6-bisphosphate aldolase (EC 4.1.2.13)	CD630_31350	CD630_31350	292	unreviewed	Clostridioides difficile (strain 630) (Peptoclostridium difficile)	cdf:CD630_31350	ko:K01624	putative fructose-1-6-bisphosphate aldolase	272563.CD630_31350
CD630_RS15190	36.4666	1.76071	0.409821	4.29629	1.73681e-05	3.72644e-05	9.68743	CD630_RS15190	CD630_28440	RefSeq	gene	gene-CD630_RS15190	CD630_RS15190	protein_coding	NC_009089.1	3326415	3326852	438	+	57297232	Q183T5	Q183T5_CLOD6	Transcriptional regulator, MarR family	CD630_28440	CD630_28440	145	unreviewed	Clostridioides difficile (strain 630) (Peptoclostridium difficile)	cdf:CD630_28440	NA	Transcriptional regulator, MarR family	272563.CD630_28440
CD630_RS03370	208.183	1.7606	0.453437	3.88278	0.000103267	0.000209854	28.2018	CD630_RS03370	CD630_05600	RefSeq	gene	gene-CD630_RS03370	CD630_RS03370	protein_coding	NC_009089.1	667037	667873	837	+	57299492	Q189A4	END4_CLOD6	Probable endonuclease 4 (EC 3.1.21.2) (Endodeoxyribonuclease IV) (Endonuclease IV)	nfo CD630_05600	nfo	278	reviewed	Clostridioides difficile (strain 630) (Peptoclostridium difficile)	cdf:CD630_05600	ko:K01151	nfo; Endonuclease IV	272563.CD630_05600
CD630_RS04570	1362.65	1.7489	0.12786	13.6782	1.37059e-42	1.0346e-41	143.076	CD630_RS04570	CD630_07960	RefSeq	gene	gene-CD630_RS04570	CD630_RS04570	protein_coding	NC_009089.1	966845	967849	1005	-	57299247	Q189Z4	Q189Z4_CLOD6	Transcriptional regulator, LacI family	CD630_07960	CD630_07960	334	unreviewed	Clostridioides difficile (strain 630) (Peptoclostridium difficile)	cdf:CD630_07960	NA	Transcriptional regulator, LacI family	272563.CD630_07960
CD630_RS03805	408.596	1.7482	0.150251	11.6352	2.72875e-31	1.56546e-30	69.8987	CD630_RS03805	CD630_06480	RefSeq	gene	gene-CD630_RS03805	CD630_RS03805	protein_coding	NC_009089.1	770514	771164	651	+	NA	Q189J4	Q189J4_CLOD6	Transcriptional regulator, GntR family	CD630_06480	CD630_06480	219	unreviewed	Clostridioides difficile (strain 630) (Peptoclostridium difficile)	cdf:CD630_06480	NA	Transcriptional regulator, GntR family	272563.CD630_06480
CD630_RS10230	45.3296	1.74101	0.351364	4.955	7.23298e-07	1.68574e-06	9.69191	NA	NA	NA	NA	NA	NA	NA	NA	NA	NA	NA	NA	NA	NA	NA	NA	NA	NA	NA	NA	NA	NA	NA	NA	NA
CD630_RS10215	24.3464	1.73662	0.37481	4.63334	3.59809e-06	8.07297e-06	6.42431	CD630_RS10215	CD630_18780	RefSeq	gene	gene-CD630_RS10215	CD630_RS10215	protein_coding	NC_009089.1	2180240	2180650	411	+	61926904	Q187J2	Q187J2_CLOD6	Putative sigma factor Tn1549-like, CTn5-Orf38	CD630_18780	CD630_18780	136	unreviewed	Clostridioides difficile (strain 630) (Peptoclostridium difficile)	cdf:CD630_18780	NA	putative sigma factor Tn1549-like, CTn5-Orf38	272563.CD630_18780
CD630_RS04535	3909.33	1.73589	0.107827	16.0988	2.60076e-58	2.51902e-57	646.547	CD630_RS04535	CD630_07890	RefSeq	gene	gene-CD630_RS04535	CD630_RS04535	protein_coding	NC_009089.1	961938	962615	678	+	57299254	Q189Y7	Q189Y7_CLOD6	Uncharacterized protein	CD630_07890	CD630_07890	225	unreviewed	Clostridioides difficile (strain 630) (Peptoclostridium difficile)	cdf:CD630_07890	NA	conserved hypothetical protein	272563.CD630_07890
CD630_RS13360	228.936	1.73464	0.240014	7.22725	4.92858e-13	1.58437e-12	19.1194	CD630_RS13360	CD630_24860	RefSeq	gene	gene-CD630_RS13360	CD630_RS13360	protein_coding	NC_009089.1	2867791	2869053	1263	-	57297599	Q182H2	Q182H2_CLOD6	PTS system, fructose-like IIC component	CD630_24860	CD630_24860	420	unreviewed	Clostridioides difficile (strain 630) (Peptoclostridium difficile)	cdf:CD630_24860	ko:K11203	PTS system, fructose-like IIC component	272563.CD630_24860
CD630_RS06175	18.8877	1.731	0.471776	3.66911	0.000243393	0.000479456	4.74173	CD630_RS06175	CD630_11041	RefSeq	gene	gene-CD630_RS06175	CD630_RS06175	protein_coding	NC_009089.1	1295704	1296069	366	-	NA	Q18AW4	Q18AW4_CLOD6	Putative conjugative transposon protein Tn1549-like, CTn4-Orf18	CD630_11041	CD630_11041	121	unreviewed	Clostridioides difficile (strain 630) (Peptoclostridium difficile)	cdf:CD630_11041	NA	putative conjugative transposon protein Tn1549-like, CTn4-Orf18	272563.CD630_11041
CD630_RS03685	76.4016	1.73013	0.218234	7.92789	2.22897e-15	7.8785e-15	6.98972	CD630_RS03685	CD630_06250	RefSeq	gene	gene-CD630_RS03685	CD630_RS03685	protein_coding	NC_009089.1	745811	747049	1239	+	NA	Q189G6	Q189G6_CLOD6	Putative phage protein	CD630_06250	CD630_06250	412	unreviewed	Clostridioides difficile (strain 630) (Peptoclostridium difficile)	cdf:CD630_06250	NA	putative phage protein	272563.CD630_06250
CD630_RS02405	5.2303	1.72657	0.931598	1.85335	0.0638327	0.0930903	0.463227	CD630_RS02405	CD630_03720	RefSeq	gene	gene-CD630_RS02405	CD630_RS02405	protein_coding	NC_009089.1	441526	442533	1008	-	NA	Q18DB2	Q18DB2_CLOD6	Putative cell wall hydrolase Tn916-like,CTn1-Orf17	CD630_03720	CD630_03720	335	unreviewed	Clostridioides difficile (strain 630) (Peptoclostridium difficile)	cdf:CD630_03720	NA	putative cell wall hydrolase Tn916-like,CTn1-Orf17	272563.CD630_03720
CD630_RS02895	36.4458	1.72409	0.228005	7.56165	3.98003e-14	1.33587e-13	2.14046	CD630_RS02895	CD630_04690	RefSeq	gene	gene-CD630_RS02895	CD630_RS02895	protein_coding	NC_009089.1	558197	560071	1875	+	NA	Q188R0	Q188R0_CLOD6	PTS system, sucrose-specific IIABC component (EC 2.7.1.69)	CD630_04690	CD630_04690	624	unreviewed	Clostridioides difficile (strain 630) (Peptoclostridium difficile)	cdf:CD630_04690	ko:K02810	PTS system, sucrose-specific IIABC component	272563.CD630_04690
CD630_RS07045	31.7717	1.72179	0.237345	7.25438	4.03492e-13	1.30383e-12	3.94562	CD630_RS07045	CD630_12680	RefSeq	gene	gene-CD630_RS07045	CD630_RS07045	protein_coding	NC_009089.1	1473315	1474250	936	-	NA	Q18BD2	Q18BD2_CLOD6	ABC-type transport system, multidrug-family ATP-binding protein (EC 3.6.3.-)	CD630_12680	CD630_12680	311	unreviewed	Clostridioides difficile (strain 630) (Peptoclostridium difficile)	cdf:CD630_12680	ko:K01990	ABC-type transport system, multidrug-family ATP-binding protein	272563.CD630_12680
CD630_RS17635	39.2561	1.71886	0.283473	6.06358	1.33121e-09	3.65007e-09	7.07322	CD630_RS17635	CD630_33200	RefSeq	gene	gene-CD630_RS17635	cprR	protein_coding	NC_009089.1	3885750	3886409	660	-	57296790	Q180G4	Q180G4_CLOD6	Stage 0 sporulation protein A homolog	cprR CD630_33200	cprR	219	unreviewed	Clostridioides difficile (strain 630) (Peptoclostridium difficile)	cdf:CD630_33200	ko:K20488	cprR; Two-component response regulator	272563.CD630_33200
CD630_RS12065	946.791	1.71565	0.164826	10.4089	2.25923e-25	1.10415e-24	123.703	CD630_RS12065	CD630_22280	RefSeq	gene	gene-CD630_RS12065	CD630_RS12065	protein_coding	NC_009089.1	2578422	2579279	858	-	NA	Q186B9	Q186B9_CLOD6	Abhydrolase_5 domain-containing protein	CD630_22280	CD630_22280	266	unreviewed	Clostridioides difficile (strain 630) (Peptoclostridium difficile)	cdf:CD630_22280	NA	uncharacterised protein	272563.CD630_22280
CD630_RS04995	262.572	1.71541	0.130456	13.1493	1.7168e-39	1.20112e-38	25.1514	CD630_RS04995	CD630_08820	RefSeq	gene	gene-CD630_RS04995	CD630_RS04995	protein_coding	NC_009089.1	1060468	1061628	1161	+	57299163	Q18A75	GLGC_CLOD6	Glucose-1-phosphate adenylyltransferase (EC 2.7.7.27) (ADP-glucose pyrophosphorylase) (ADPGlc PPase) (ADP-glucose synthase)	glgC CD630_08820	glgC	386	reviewed	Clostridioides difficile (strain 630) (Peptoclostridium difficile)	cdf:CD630_08820	ko:K00975	glgC; Glucose-1-phosphate adenylyltransferase	272563.CD630_08820
CD630_RS04835	103.169	1.71405	0.263956	6.4937	8.37525e-11	2.44759e-10	48.3671	CD630_RS04835	CD630_08500	RefSeq	gene	gene-CD630_RS04835	CD630_RS04835	protein_coding	NC_009089.1	1026632	1026856	225	+	57299191	Q18A43	Q18A43_CLOD6	Putative NifU-like protein	CD630_08500	CD630_08500	74	unreviewed	Clostridioides difficile (strain 630) (Peptoclostridium difficile)	cdf:CD630_08500	NA	putative NifU-like protein	272563.CD630_08500
CD630_RS14705	2115.52	1.71015	0.110581	15.4652	5.95995e-54	5.48757e-53	169.699	CD630_RS14705	CD630_27490	RefSeq	gene	gene-CD630_RS14705	scfB	protein_coding	NC_009089.1	3191324	3192703	1380	-	NA	Q183I6	Q183I6_CLOD6	Putative radical SAM-family protein	CD630_27490	CD630_27490	459	unreviewed	Clostridioides difficile (strain 630) (Peptoclostridium difficile)	cdf:CD630_27490	ko:K06871	putative radical SAM-family protein	272563.CD630_27490
CD630_RS14430	243.025	1.70856	0.140974	12.1196	8.31192e-34	5.10628e-33	13.5555	CD630_RS14430	CD630_27000	RefSeq	gene	gene-CD630_RS14430	CD630_RS14430	protein_coding	NC_009089.1	3119409	3121433	2025	+	NA	Q183D3	Q183D3_CLOD6	Transcriptional regulator, sigma-54 dependent	CD630_27000	CD630_27000	674	unreviewed	Clostridioides difficile (strain 630) (Peptoclostridium difficile)	cdf:CD630_27000	NA	Transcriptional regulator, sigma-54 dependent	272563.CD630_27000
CD630_RS13895	1895.24	1.70799	0.125021	13.6616	1.72159e-42	1.29432e-41	187.984	CD630_RS13895	CD630_25910	RefSeq	gene	gene-CD630_RS13895	ltaE	protein_coding	NC_009089.1	2996822	2997856	1035	-	NA	Q182T0	Q182T0_CLOD6	Low specificity L-threonine aldolase (EC 4.1.2.5)	ltaE CD630_25910	ltaE	344	unreviewed	Clostridioides difficile (strain 630) (Peptoclostridium difficile)	cdf:CD630_25910	ko:K01620	ltaE; Low specificity L-threonine aldolase	272563.CD630_25910
CD630_RS01660	626.655	1.7069	0.33239	5.13525	2.81768e-07	6.76569e-07	169.302	CD630_RS01660	CD630_02270	RefSeq	gene	gene-CD630_RS01660	CD630_RS01660	protein_coding	NC_009089.1	293679	294107	429	+	NA	Q18CW9	Q18CW9_CLOD6	Uncharacterized protein	CD630_02270	CD630_02270	142	unreviewed	Clostridioides difficile (strain 630) (Peptoclostridium difficile)	cdf:CD630_02270	ko:K09770	conserved hypothetical protein	272563.CD630_02270
CD630_RS19015	127.931	1.7052	0.159496	10.6912	1.11891e-26	5.64601e-26	9.57855	CD630_RS19015	CD630_35750	RefSeq	gene	gene-CD630_RS19015	CD630_RS19015	protein_coding	NC_009089.1	4174293	4175687	1395	-	57296563	Q181H6	Q181H6_CLOD6	Putative sodium:solute symporter	CD630_35750	CD630_35750	464	unreviewed	Clostridioides difficile (strain 630) (Peptoclostridium difficile)	cdf:CD630_35750	ko:K03307	putative sodium:solute symporter	272563.CD630_35750
CD630_RS12830	8.31236	1.70318	0.727838	2.34006	0.0192808	0.0306864	2.54185	CD630_RS12830	CD630_23860	RefSeq	gene	gene-CD630_RS12830	CD630_RS12830	protein_coding	NC_009089.1	2755580	2755999	420	-	57297703	Q181X2	Q181X2_CLOD6	Uncharacterized protein	CD630_23860	CD630_23860	139	unreviewed	Clostridioides difficile (strain 630) (Peptoclostridium difficile)	cdf:CD630_23860	NA	conserved hypothetical protein	272563.CD630_23860
CD630_RS00030	9421.6	1.70122	0.0830457	20.4854	2.90785e-93	4.81928e-92	418.279	CD630_RS00030	CD630_00060	RefSeq	gene	gene-CD630_RS00030	gyrA	protein_coding	NC_009089.1	6066	8492	2427	+	57300139	Q18C90	Q18C90_CLOD6	DNA gyrase subunit A (EC 5.6.2.2)	gyrA CD630_00060	gyrA	808	unreviewed	Clostridioides difficile (strain 630) (Peptoclostridium difficile)	cdf:CD630_00060	ko:K02469	gyrA; DNA gyrase subunit A	272563.CD630_00060
CD630_RS03375	665.633	1.70013	0.18608	9.13652	6.44964e-20	2.66637e-19	72.0292	CD630_RS03375	CD630_05610	RefSeq	gene	gene-CD630_RS03375	CD630_RS03375	protein_coding	NC_009089.1	668172	669167	996	+	NA	Q189A3	Q189A3_CLOD6	Putative aldo/keto reductase putative ferredoxin (EC 1.1.1.274)	CD630_05610	CD630_05610	331	unreviewed	Clostridioides difficile (strain 630) (Peptoclostridium difficile)	cdf:CD630_05610	ko:K07079	putative aldo/keto reductase; putative ferredoxin	272563.CD630_05610
CD630_RS07545	16.1281	1.69777	0.435039	3.90256	9.51796e-05	0.000194373	4.00247	CD630_RS07545	CD630_13670	RefSeq	gene	gene-CD630_RS07545	CD630_RS07545	protein_coding	NC_009089.1	1581834	1582256	423	+	57298768	Q18BP0	Q18BP0_CLOD6	Putative phage XkdP-like protein	CD630_13670	CD630_13670	140	unreviewed	Clostridioides difficile (strain 630) (Peptoclostridium difficile)	cdf:CD630_13670	NA	putative phage XkdP-like protein	272563.CD630_13670
CD630_RS12375	20.6529	1.69401	0.387748	4.36885	1.24902e-05	2.70947e-05	8.975	CD630_RS12375	CD630_22910	RefSeq	gene	gene-CD630_RS12375	CD630_RS12375	protein_coding	NC_009089.1	2658954	2659187	234	+	57297796	Q185G1	Q185G1_CLOD6	Transcriptional regulator, HTH-type	CD630_22910	CD630_22910	77	unreviewed	Clostridioides difficile (strain 630) (Peptoclostridium difficile)	cdf:CD630_22910	ko:K07729	Transcriptional regulator, HTH-type	272563.CD630_22910
CD630_RS02795	16.7466	1.6919	0.316656	5.34302	9.14091e-08	2.26639e-07	3.65499	CD630_RS02795	CD630_04500	RefSeq	gene	gene-CD630_RS02795	CD630_RS02795	protein_coding	NC_009089.1	535711	536175	465	+	NA	Q188P3	Q188P3_CLOD6	Putative transcriptional regulator	CD630_04500	CD630_04500	154	unreviewed	Clostridioides difficile (strain 630) (Peptoclostridium difficile)	cdf:CD630_04500	NA	putative transcriptional regulator	272563.CD630_04500
CD630_RS01130	6135.85	1.69188	0.0977969	17.2999	4.70981e-67	5.25835e-66	520.123	CD630_RS01130	CD630_01230	RefSeq	gene	gene-CD630_RS01130	murA	protein_coding	NC_009089.1	168182	169435	1254	+	NA	Q18CL1	Q18CL1_CLOD6	UDP-N-acetylglucosamine 1-carboxyvinyltransferase (EC 2.5.1.7) (Enoylpyruvate transferase) (UDP-N-acetylglucosamine enolpyruvyl transferase) (EPT)	murA CD630_01230	murA	423	unreviewed	Clostridioides difficile (strain 630) (Peptoclostridium difficile)	cdf:CD630_01230	ko:K00790	murA; UDP-N-acetylglucosamine 1-carboxyvinyltransferase	272563.CD630_01230
CD630_RS09095	43.8082	1.68687	0.283622	5.94758	2.72138e-09	7.37503e-09	4.68082	CD630_RS09095	CD630_16680	RefSeq	gene	gene-CD630_RS09095	CD630_RS09095	protein_coding	NC_009089.1	1944262	1945284	1023	+	NA	Q186M3	Q186M3_CLOD6	Putative membrane protein	CD630_16680	CD630_16680	340	unreviewed	Clostridioides difficile (strain 630) (Peptoclostridium difficile)	cdf:CD630_16680	NA	putative membrane protein	272563.CD630_16680
CD630_RS01470	522.18	1.68553	0.112059	15.0414	3.92901e-51	3.43927e-50	64.2995	CD630_RS01470	CD630_01890	RefSeq	gene	gene-CD630_RS01470	CD630_RS01470	protein_coding	NC_009089.1	246964	247854	891	-	57299845	Q18CS9	Q18CS9_CLOD6	Transcriptional regulator, LysR family	CD630_01890	CD630_01890	296	unreviewed	Clostridioides difficile (strain 630) (Peptoclostridium difficile)	cdf:CD630_01890	NA	Transcriptional regulator, LysR family	272563.CD630_01890
CD630_RS16355	1033.9	1.68516	0.139813	12.0529	1.87175e-33	1.14049e-32	188.636	CD630_RS16355	CD630_30700	RefSeq	gene	gene-CD630_RS16355	CD630_RS16355	protein_coding	NC_009089.1	3564845	3565624	780	-	57297061	Q184Q7	Q184Q7_CLOD6	PTS system, xyloside-specific IIC component	xynC CD630_30700	xynC	259	unreviewed	Clostridioides difficile (strain 630) (Peptoclostridium difficile)	cdf:CD630_30700	ko:K02795	xynC; PTS system, xyloside-specific IIC component	272563.CD630_30700
CD630_RS00025	4870.67	1.68091	0.0989328	16.9904	9.66616e-65	1.02693e-63	277.727	CD630_RS00025	CD630_00050	RefSeq	gene	gene-CD630_RS00025	gyrB	protein_coding	NC_009089.1	4145	6046	1902	+	57300140	Q18C89	Q18C89_CLOD6	DNA gyrase subunit B (EC 5.6.2.2)	gyrB CD630_00050	gyrB	633	unreviewed	Clostridioides difficile (strain 630) (Peptoclostridium difficile)	cdf:CD630_00050	ko:K02470	gyrB; DNA gyrase subunit B	272563.CD630_00050
CD630_RS02310	96.0007	1.67938	0.142456	11.7887	4.46316e-32	2.62096e-31	11.412	CD630_RS02310	CD630_03530	RefSeq	gene	gene-CD630_RS02310	CD630_RS02310	protein_coding	NC_009089.1	427088	428020	933	+	NA	Q18D87	Q18D87_CLOD6	Uncharacterized protein	CD630_03530	CD630_03530	310	unreviewed	Clostridioides difficile (strain 630) (Peptoclostridium difficile)	cdf:CD630_03530	NA	conserved hypothetical protein	272563.CD630_03530
CD630_RS04560	1076.02	1.67629	0.162024	10.3459	4.36857e-25	2.11564e-24	152.043	CD630_RS04560	CD630_07940	RefSeq	gene	gene-CD630_RS04560	nadE	protein_coding	NC_009089.1	965121	965876	756	+	57299249	Q189Z0	Q189Z0_CLOD6	NH(3)-dependent NAD(+) synthetase (EC 6.3.1.5)	nadE CD630_07940	nadE	251	unreviewed	Clostridioides difficile (strain 630) (Peptoclostridium difficile)	cdf:CD630_07940	ko:K01916	nadE; NH3-dependent NAD(+) synthetase	272563.CD630_07940
CD630_RS10130	47.6974	1.67528	0.23072	7.26111	3.83918e-13	1.24273e-12	0.558174	CD630_RS10130	CD630_18620	RefSeq	gene	gene-CD630_RS10130	CD630_RS10130	protein_coding	NC_009089.1	2155823	2164804	8982	+	NA	Q187H3	Q187H3_CLOD6	Putative DNA/RNA helicase Tn1549-like,CTn5-Orf21	CD630_18620	CD630_18620	2993	unreviewed	Clostridioides difficile (strain 630) (Peptoclostridium difficile)	cdf:CD630_18620	NA	putative DNA/RNA helicase Tn1549-like,CTn5-Orf21	272563.CD630_18620
CD630_RS12635	267.924	1.67299	0.592753	2.8224	0.00476651	0.00812354	37.6281	CD630_RS12635	CD630_23450	RefSeq	gene	gene-CD630_RS12635	CD630_RS12635	protein_coding	NC_009089.1	2714141	2715013	873	+	57297744	Q185L9	Q185L9_CLOD6	Transcriptional regulator, LysR family	CD630_23450	CD630_23450	290	unreviewed	Clostridioides difficile (strain 630) (Peptoclostridium difficile)	cdf:CD630_23450	NA	Transcriptional regulator, LysR family	272563.CD630_23450
CD630_RS18850	469.783	1.67165	0.0758781	22.0308	1.46055e-107	2.7507e-106	67.374	CD630_RS18850	CD630_35470	RefSeq	gene	gene-CD630_RS18850	CD630_RS18850	protein_coding	NC_009089.1	4141598	4142344	747	-	57296597	Q181E5	Q181E5_CLOD6	Putative methyltransferase	CD630_35470	CD630_35470	248	unreviewed	Clostridioides difficile (strain 630) (Peptoclostridium difficile)	cdf:CD630_35470	ko:K15460	putative methyltransferase	272563.CD630_35470
CD630_RS04515	2279.21	1.67147	0.117755	14.1946	9.9008e-46	7.85533e-45	164.263	CD630_RS04515	CD630_07850	RefSeq	gene	gene-CD630_RS04515	CD630_RS04515	protein_coding	NC_009089.1	957802	959352	1551	+	57299258	Q189Y0	Q189Y0_CLOD6	ABC-type transport system, ATP-binding protein (EC 3.6.3.-)	CD630_07850	CD630_07850	516	unreviewed	Clostridioides difficile (strain 630) (Peptoclostridium difficile)	cdf:CD630_07850	NA	ABC-type transport system, ATP-binding protein	272563.CD630_07850
CD630_RS03100	457.497	1.67023	0.217687	7.67263	1.68502e-14	5.73307e-14	1267.42	CD630_RS03100	CD630_05071	RefSeq	gene	gene-CD630_RS03100	CD630_RS03100	protein_coding	NC_009089.1	599980	600018	39	+	NA	NA	NA	NA	NA	NA	NA	NA	NA	cdf:CD630_05071	NA	pseudogene	NA
CD630_RS03640	13.3609	1.66855	0.462103	3.61077	0.000305292	0.000593553	1.89275	CD630_RS03640	CD630_06130	RefSeq	gene	gene-CD630_RS03640	CD630_RS03640	protein_coding	NC_009089.1	737122	737874	753	-	57299440	Q189F5	Q189F5_CLOD6	ABC-type transport system, ATP-binding protein (EC 3.6.3.-)	CD630_06130	CD630_06130	250	unreviewed	Clostridioides difficile (strain 630) (Peptoclostridium difficile)	cdf:CD630_06130	ko:K02003	ABC-type transport system, ATP-binding protein	272563.CD630_06130
CD630_RS17575	1548.98	1.66691	0.138904	12.0004	3.5358e-33	2.13349e-32	357.293	CD630_RS17575	CD630_33070	RefSeq	gene	gene-CD630_RS17575	CD630_RS17575	protein_coding	NC_009089.1	3871295	3871765	471	-	57296803	Q180F1	Q180F1_CLOD6	Phosphoesterase (EC 3.1.4.-)	CD630_33070	CD630_33070	156	unreviewed	Clostridioides difficile (strain 630) (Peptoclostridium difficile)	cdf:CD630_33070	ko:K07095	putative phosphoesterase	272563.CD630_33070
CD630_RS06545	810.07	1.66654	0.112603	14.8002	1.4612e-49	1.24119e-48	60.8232	CD630_RS06545	CD630_11730	RefSeq	gene	gene-CD630_RS06545	CD630_RS06545	protein_coding	NC_009089.1	1372065	1373456	1392	+	57298967	Q18B31	Q18B31_CLOD6	Putative FAD-linked oxidase (EC 1.1.-.-)	CD630_11730	CD630_11730	463	unreviewed	Clostridioides difficile (strain 630) (Peptoclostridium difficile)	cdf:CD630_11730	ko:K00104	putative FAD-linked oxidase	272563.CD630_11730
CD630_RS10915	1.89999	1.66421	0.781714	2.12892	0.0332608	0.0510409	0.302018	CD630_RS10915	CD630_20100	RefSeq	gene	gene-CD630_RS10915	erm(B)	protein_coding	NC_009089.1	2319374	2320111	738	-	NA	NA	NA	NA	NA	NA	NA	NA	NA	cdf:CD630_20100	ko:K00561	ermB1; ribosomal RNA adenine N-6-methyltransferase (erythromycin resistance protein)	272563.CD630_20100
CD630_RS17790	1505.08	1.6639	0.0922256	18.0416	9.18844e-73	1.13833e-71	238.586	CD630_RS17790	CD630_33480	RefSeq	gene	gene-CD630_RS17790	CD630_RS17790	protein_coding	NC_009089.1	3911224	3912117	894	+	NA	Q180J3	Q180J3_CLOD6	Uncharacterized protein	CD630_33480	CD630_33480	297	unreviewed	Clostridioides difficile (strain 630) (Peptoclostridium difficile)	cdf:CD630_33480	NA	conserved hypothetical protein	272563.CD630_33480
CD630_RS15380	3850	1.66264	0.131474	12.6461	1.17508e-36	7.70103e-36	319.463	CD630_RS15380	CD630_28820	RefSeq	gene	gene-CD630_RS15380	CD630_RS15380	protein_coding	NC_009089.1	3369977	3371287	1311	-	NA	Q183W7	Q183W7_CLOD6	Cellobiose-6-phosphate hydrolase, family 4 (EC 3.2.1.86)	celF CD630_28820	celF	436	unreviewed	Clostridioides difficile (strain 630) (Peptoclostridium difficile)	cdf:CD630_28820	ko:K01222	celF; Cellobiose-6-phosphate hydrolase, family 4	272563.CD630_28820
CD630_RS13640	467.907	1.66244	0.111308	14.9355	1.93563e-50	1.6747e-49	34.4003	CD630_RS13640	CD630_25430	RefSeq	gene	gene-CD630_RS13640	CD630_RS13640	protein_coding	NC_009089.1	2939907	2941325	1419	-	NA	Q182M9	Q182M9_CLOD6	Putative membrane-bound 0-ACYL transferase,MBOAT family (EC 2.3.1.-)	CD630_25430	CD630_25430	472	unreviewed	Clostridioides difficile (strain 630) (Peptoclostridium difficile)	cdf:CD630_25430	ko:K19294	putative membrane-bound 0-ACYL transferase,MBOAT family	272563.CD630_25430
CD630_RS19040	11.602	1.66096	0.435912	3.81032	0.000138789	0.000279451	1.67041	CD630_RS19040	CD630_35800	RefSeq	gene	gene-CD630_RS19040	CD630_RS19040	protein_coding	NC_009089.1	4180049	4180792	744	-	NA	Q181I4	Q181I4_CLOD6	Uncharacterized protein	CD630_35800	CD630_35800	247	unreviewed	Clostridioides difficile (strain 630) (Peptoclostridium difficile)	cdf:CD630_35800	NA	uncharacterised protein	272563.CD630_35800
CD630_RS19180	2488.33	1.65997	0.0864816	19.1945	4.11807e-82	5.99856e-81	300.604	CD630_RS19180	CD630_36070	RefSeq	gene	gene-CD630_RS19180	CD630_RS19180	protein_coding	NC_009089.1	4214741	4215658	918	-	57296530	Q181L1	Q181L1_CLOD6	Putative iron-sulfur assembly protein	CD630_36070	CD630_36070	305	unreviewed	Clostridioides difficile (strain 630) (Peptoclostridium difficile)	cdf:CD630_36070	NA	putative iron-sulfur assembly protein	272563.CD630_36070
CD630_RS03560	4.49567	1.65707	0.634179	2.61294	0.00897676	0.0148775	1.8912	CD630_RS03560	CD630_05970	RefSeq	gene	gene-CD630_RS03560	CD630_RS03560	protein_coding	NC_009089.1	721050	721313	264	+	57299455	Q189E5	Q189E5_CLOD6	Spore coat peptide assembly protein CotF	cotF CD630_05970	cotF	87	unreviewed	Clostridioides difficile (strain 630) (Peptoclostridium difficile)	cdf:CD630_05970	ko:K06333	cotF; Spore coat peptide assembly protein CotF	272563.CD630_05970
CD630_RS15865	101.825	1.65481	0.298055	5.55203	2.82379e-08	7.24203e-08	8.72004	CD630_RS15865	CD630_29690	RefSeq	gene	gene-CD630_RS15865	CD630_RS15865	protein_coding	NC_009089.1	3450328	3451719	1392	-	NA	Q184G0	Q184G0_CLOD6	Putative AMP-binding protein	CD630_29690	CD630_29690	463	unreviewed	Clostridioides difficile (strain 630) (Peptoclostridium difficile)	cdf:CD630_29690	NA	putative AMP-binding protein	272563.CD630_29690
CD630_RS19310	97.2705	1.64987	0.194126	8.49898	1.91264e-17	7.27779e-17	13.7245	CD630_RS19310	CD630_36340	RefSeq	gene	gene-CD630_RS19310	CD630_RS19310	protein_coding	NC_009089.1	4242652	4243446	795	-	57300202	Q181N5	Q181N5_CLOD6	Transcriptional regulator, MerR family	CD630_36340	CD630_36340	264	unreviewed	Clostridioides difficile (strain 630) (Peptoclostridium difficile)	cdf:CD630_36340	NA	Transcriptional regulator, MerR family	272563.CD630_36340
CD630_RS07845	720.404	1.64759	0.144688	11.3872	4.84531e-30	2.66492e-29	108.722	CD630_RS07845	CD630_14250	RefSeq	gene	gene-CD630_RS07845	CD630_RS07845	protein_coding	NC_009089.1	1654272	1654946	675	-	57298705	Q18BU8	Q18BU8_CLOD6	Putative magnesium transporter	CD630_14250	CD630_14250	224	unreviewed	Clostridioides difficile (strain 630) (Peptoclostridium difficile)	cdf:CD630_14250	ko:K07507	putative magnesium transporter	272563.CD630_14250
CD630_RS18400	2153.39	1.64733	0.128664	12.8034	1.57018e-37	1.04932e-36	314.389	CD630_RS18400	CD630_34580	RefSeq	gene	gene-CD630_RS18400	CD630_RS18400	protein_coding	NC_009089.1	4051422	4052516	1095	-	57296685	Q180V6	Q180V6_CLOD6	Putative membrane protein	CD630_34580	CD630_34580	364	unreviewed	Clostridioides difficile (strain 630) (Peptoclostridium difficile)	cdf:CD630_34580	NA	putative membrane protein	272563.CD630_34580
CD630_RS13280	468.912	1.64617	0.124949	13.1747	1.2269e-39	8.66496e-39	63.5291	CD630_RS13280	CD630_24710	RefSeq	gene	gene-CD630_RS13280	CD630_RS13280	protein_coding	NC_009089.1	2852646	2853422	777	-	NA	Q182F9	Q182F9_CLOD6	Hydrolase_4 domain-containing protein	CD630_24710	CD630_24710	258	unreviewed	Clostridioides difficile (strain 630) (Peptoclostridium difficile)	cdf:CD630_24710	NA	conserved hypothetical protein	272563.CD630_24710
CD630_RS17445	926.966	1.64393	0.110046	14.9385	1.85104e-50	1.60524e-49	120.061	CD630_RS17445	CD630_32810	RefSeq	gene	gene-CD630_RS17445	proC	protein_coding	NC_009089.1	3841131	3841934	804	-	NA	Q180C5	Q180C5_CLOD6	Pyrroline-5-carboxylate reductase (P5C reductase) (P5CR) (EC 1.5.1.2) (PCA reductase)	proC1 proC CD630_32810	proC1 proC	267	unreviewed	Clostridioides difficile (strain 630) (Peptoclostridium difficile)	cdf:CD630_32810	ko:K00286	proC1; Pyrroline-5-carboxylate reductase	272563.CD630_32810
CD630_RS09800	640.527	1.64274	0.131278	12.5134	6.30397e-36	4.07409e-35	83.2825	CD630_RS09800	CD630_18010	RefSeq	gene	gene-CD630_RS09800	CD630_RS09800	protein_coding	NC_009089.1	2082069	2082929	861	-	NA	Q187B2	Q187B2_CLOD6	Putative membrane protein	CD630_18010	CD630_18010	287	unreviewed	Clostridioides difficile (strain 630) (Peptoclostridium difficile)	cdf:CD630_18010	NA	putative membrane protein	272563.CD630_18010
CD630_RS19195	9.93215	1.64208	0.578306	2.83947	0.00451889	0.00772271	2.82046	CD630_RS19195	CD630_36100	RefSeq	gene	gene-CD630_RS19195	CD630_RS19195	protein_coding	NC_009089.1	4216929	4217309	381	-	57296527	Q181L2	Q181L2_CLOD6	Putative glyoxalase	CD630_36100	CD630_36100	126	unreviewed	Clostridioides difficile (strain 630) (Peptoclostridium difficile)	cdf:CD630_36100	NA	putative glyoxalase	272563.CD630_36100
CD630_RS03920	353.552	1.64056	0.205308	7.99072	1.34151e-15	4.77793e-15	27.3746	CD630_RS03920	CD630_06690	RefSeq	gene	gene-CD630_RS03920	CD630_RS03920	protein_coding	NC_009089.1	810391	811797	1407	+	NA	Q189L3	Q189L3_CLOD6	Histidine kinase (EC 2.7.13.3)	CD630_06690	CD630_06690	468	unreviewed	Clostridioides difficile (strain 630) (Peptoclostridium difficile)	cdf:CD630_06690	NA	Two-component sensor histidine kinase	272563.CD630_06690
CD630_RS02315	30.944	1.64045	0.261921	6.26315	3.77276e-10	1.06986e-09	6.22743	NA	NA	NA	NA	NA	NA	NA	NA	NA	NA	NA	NA	NA	NA	NA	NA	NA	NA	NA	NA	NA	NA	NA	NA	NA
CD630_RS09225	597.222	1.63817	0.29909	5.47718	4.32156e-08	1.09329e-07	153.223	CD630_RS09225	CD630_16940	RefSeq	gene	gene-CD630_RS09225	CD630_RS09225	protein_coding	NC_009089.1	1965618	1966073	456	-	57298430	Q186Q1	Q186Q1_CLOD6	Uncharacterized protein	CD630_16940	CD630_16940	151	unreviewed	Clostridioides difficile (strain 630) (Peptoclostridium difficile)	cdf:CD630_16940	NA	conserved hypothetical protein	272563.CD630_16940
CD630_RS02855	722.069	1.63757	0.14392	11.3783	5.3624e-30	2.94064e-29	66.8433	CD630_RS02855	CD630_04610	RefSeq	gene	gene-CD630_RS02855	CD630_RS02855	protein_coding	NC_009089.1	550183	551364	1182	-	NA	Q188Q5	Q188Q5_CLOD6	Histidine kinase (EC 2.7.13.3)	CD630_04610	CD630_04610	393	unreviewed	Clostridioides difficile (strain 630) (Peptoclostridium difficile)	cdf:CD630_04610	NA	Two-component sensor histidine kinase	272563.CD630_04610
CD630_RS02065	72.5955	1.63464	0.212016	7.70997	1.25848e-14	4.31331e-14	5.49465	CD630_RS02065	CD630_03050	RefSeq	gene	gene-CD630_RS02065	CD630_RS02065	protein_coding	NC_009089.1	366975	368360	1386	+	NA	Q18D45	Q18D45_CLOD6	Putative glutamate carboxypeptidase (EC 3.5.1.-)	CD630_03050	CD630_03050	461	unreviewed	Clostridioides difficile (strain 630) (Peptoclostridium difficile)	cdf:CD630_03050	ko:K12941	putative glutamate carboxypeptidase	272563.CD630_03050
CD630_RS19185	2323.96	1.62904	0.10635	15.3177	5.82519e-53	5.2596e-52	334.528	CD630_RS19185	CD630_36080	RefSeq	gene	gene-CD630_RS19185	CD630_RS19185	protein_coding	NC_009089.1	4215680	4216408	729	-	57296529	Q181L0	Q181L0_CLOD6	ABC-type transport system, ATP-binding protein (EC 3.6.3.-)	CD630_36080	CD630_36080	242	unreviewed	Clostridioides difficile (strain 630) (Peptoclostridium difficile)	cdf:CD630_36080	ko:K09013	ABC-type transport system, ATP-binding protein	272563.CD630_36080
CD630_RS19305	285.577	1.62626	0.174579	9.31531	1.21602e-20	5.16462e-20	38.4883	CD630_RS19305	CD630_36330	RefSeq	gene	gene-CD630_RS19305	CD630_RS19305	protein_coding	NC_009089.1	4241742	4242548	807	-	NA	Q181N1	Q181N1_CLOD6	Putative membrane protein	CD630_36330	CD630_36330	268	unreviewed	Clostridioides difficile (strain 630) (Peptoclostridium difficile)	cdf:CD630_36330	NA	putative membrane protein	272563.CD630_36330
CD630_RS07075	2529.8	1.62386	0.114992	14.1216	2.79622e-45	2.20446e-44	137.828	CD630_RS07075	CD630_12740	RefSeq	gene	gene-CD630_RS07075	topA	protein_coding	NC_009089.1	1479494	1481581	2088	+	NA	Q18BD6	Q18BD6_CLOD6	DNA topoisomerase 1 (EC 5.6.2.1) (DNA topoisomerase I)	topA CD630_12740	topA	695	unreviewed	Clostridioides difficile (strain 630) (Peptoclostridium difficile)	cdf:CD630_12740	ko:K03168	topA; DNA topoisomerase I	272563.CD630_12740
CD630_RS05000	113.9	1.62351	0.139029	11.6775	1.66115e-31	9.58888e-31	11.7887	CD630_RS05000	CD630_08830	RefSeq	gene	gene-CD630_RS05000	glgD	protein_coding	NC_009089.1	1061630	1062760	1131	+	57299162	Q18A80	Q18A80_CLOD6	Glycogen biosynthesis protein	glgD CD630_08830	glgD	376	unreviewed	Clostridioides difficile (strain 630) (Peptoclostridium difficile)	cdf:CD630_08830	ko:K00975	glgD; Glycogen biosynthesis protein	272563.CD630_08830
CD630_RS09145	12.1875	1.62119	0.487876	3.32296	0.000890678	0.00164831	1.8787	CD630_RS09145	CD630_16780	RefSeq	gene	gene-CD630_RS09145	CD630_RS09145	protein_coding	NC_009089.1	1953322	1953987	666	-	57298446	Q186N4	Q186N4_CLOD6	Putative membrane protein	CD630_16780	CD630_16780	221	unreviewed	Clostridioides difficile (strain 630) (Peptoclostridium difficile)	cdf:CD630_16780	NA	putative membrane protein	272563.CD630_16780
CD630_RS11520	439.076	1.61969	0.131633	12.3045	8.56217e-35	5.32139e-34	26.1383	CD630_RS11520	CD630_21230	RefSeq	gene	gene-CD630_RS11520	CD630_RS11520	protein_coding	NC_009089.1	2457436	2459307	1872	-	57298020	Q185R2	Q185R2_CLOD6	Putative multiprotein-complex assembly TPR repeat-containing protein	CD630_21230	CD630_21230	623	unreviewed	Clostridioides difficile (strain 630) (Peptoclostridium difficile)	cdf:CD630_21230	ko:K07126	putative multiprotein-complex assembly TPR repeat-containing protein	272563.CD630_21230
CD630_RS03940	618.729	1.61626	0.118664	13.6204	3.02945e-42	2.25936e-41	92.0071	CD630_RS03940	CD630_06730	RefSeq	gene	gene-CD630_RS03940	CD630_RS03940	protein_coding	NC_009089.1	817366	818073	708	+	57299379	Q189L5	Q189L5_CLOD6	Putative methyltransferase	CD630_06730	CD630_06730	235	unreviewed	Clostridioides difficile (strain 630) (Peptoclostridium difficile)	cdf:CD630_06730	NA	putative methyltransferase	272563.CD630_06730
CD630_RS10625	46.347	1.61569	0.2293	7.0462	1.83874e-12	5.78621e-12	2.27154	CD630_RS10625	CD630_19620	RefSeq	gene	gene-CD630_RS10625	CD630_RS10625	protein_coding	NC_009089.1	2261410	2263827	2418	+	NA	Q187S2	Q187S2_CLOD6	ABC-type transport system, permease	CD630_19620	CD630_19620	805	unreviewed	Clostridioides difficile (strain 630) (Peptoclostridium difficile)	cdf:CD630_19620	ko:K02004	ABC-type transport system, permease	272563.CD630_19620
CD630_RS02630	0.646282	1.61199	2.54838	0.632556	0.527024	0.604381	0.157767	CD630_RS02630	CD630_04170	RefSeq	gene	gene-CD630_RS02630	CD630_RS02630	protein_coding	NC_009089.1	486717	487106	390	+	NA	Q188K3	Q188K3_CLOD6	Putative conjugative transposon protein Tn1549-like, CTn2-Orf11	CD630_04170	CD630_04170	129	unreviewed	Clostridioides difficile (strain 630) (Peptoclostridium difficile)	cdf:CD630_04170	NA	putative conjugative transposon protein Tn1549-like, CTn2-Orf11	272563.CD630_04170
CD630_RS00045	106.981	1.60512	0.622161	2.57991	0.00988267	0.0162704	43.7557	CD630_RS00045	CD630_00090	RefSeq	gene	gene-CD630_RS00045	CD630_RS00045	protein_coding	NC_009089.1	9129	9446	318	+	NA	Q18C94	Q18C94_CLOD6	Anti-sigma factor antagonist	rsbV CD630_00090	rsbV	103	unreviewed	Clostridioides difficile (strain 630) (Peptoclostridium difficile)	cdf:CD630_00090	ko:K04749	rsbV; Anti-anti-sigma factor	272563.CD630_00090
CD630_RS19825	3.81078	1.60125	0.496104	3.22766	0.00124808	0.00227362	3.33584	CD630_RS19825	NA	RefSeq	gene	gene-CD630_RS19825	CD630_RS19825	protein_coding	NC_009089.1	3013680	3013823	144	+	NA	NA	NA	NA	NA	NA	NA	NA	NA	NA	NA	NA	NA
CD630_RS02360	49.8117	1.59951	0.225996	7.07761	1.46665e-12	4.6231e-12	2.69888	CD630_RS02360	CD630_03630	RefSeq	gene	gene-CD630_RS02360	CD630_RS02360	protein_coding	NC_009089.1	433806	435782	1977	-	NA	Q18DA2	Q18DA2_CLOD6	ABC-type transport system, permease Tn916-like,CTn1-Orf8	CD630_03630	CD630_03630	658	unreviewed	Clostridioides difficile (strain 630) (Peptoclostridium difficile)	cdf:CD630_03630	ko:K02004	ABC-type transport system, permease Tn916-like,CTn1-Orf8	272563.CD630_03630
CD630_RS16880	11196.7	1.59858	0.135944	11.7591	6.33907e-32	3.6935e-31	4998.1	CD630_RS16880	CD630_31691	RefSeq	gene	gene-CD630_RS16880	secG	protein_coding	NC_009089.1	3702715	3702939	225	-	57296942	Q181T4	Q181T4_CLOD6	Protein-export membrane protein SecG	secG CD630_31691	secG	74	unreviewed	Clostridioides difficile (strain 630) (Peptoclostridium difficile)	cdf:CD630_31691	ko:K03075	secG; Protein-export membrane protein SecG	272563.CD630_31691
CD630_RS03425	20.6414	1.59011	0.604649	2.6298	0.00854353	0.0141973	3.19063	CD630_RS03425	CD630_05720	RefSeq	gene	gene-CD630_RS03425	CD630_RS03425	protein_coding	NC_009089.1	680846	681664	819	+	NA	Q189B7	Q189B7_CLOD6	Putative sporulation protein	CD630_05720	CD630_05720	272	unreviewed	Clostridioides difficile (strain 630) (Peptoclostridium difficile)	cdf:CD630_05720	NA	putative sporulation protein	272563.CD630_05720
CD630_RS15030	25.5424	1.58661	0.36	4.40724	1.04697e-05	2.28714e-05	1.86923	CD630_RS15030	CD630_28120	RefSeq	gene	gene-CD630_RS15030	CD630_RS15030	protein_coding	NC_009089.1	3282128	3283510	1383	-	NA	Q183P6	Q183P6_CLOD6	Putative gluconate permease	CD630_28120	CD630_28120	453	unreviewed	Clostridioides difficile (strain 630) (Peptoclostridium difficile)	cdf:CD630_28120	ko:K03299	putative gluconate permease	272563.CD630_28120
CD630_RS09920	69.272	1.57971	0.662281	2.38525	0.0170674	0.0273034	17.3993	CD630_RS09920	CD630_18220	RefSeq	gene	gene-CD630_RS09920	bcp	protein_coding	NC_009089.1	2106636	2107100	465	+	57298297	Q187D3	Q187D3_CLOD6	Putative thiol peroxidase (EC 1.11.1.15)	bcp CD630_18220	bcp	154	unreviewed	Clostridioides difficile (strain 630) (Peptoclostridium difficile)	cdf:CD630_18220	ko:K03564	bcp; putative thiol peroxidase	272563.CD630_18220
CD630_RS06075	132.717	1.57428	0.186	8.46385	2.58697e-17	9.81364e-17	18.0895	CD630_RS06075	CD630_10870	RefSeq	gene	gene-CD630_RS06075	zupT	protein_coding	NC_009089.1	1280584	1281387	804	+	NA	Q18AU0	Q18AU0_CLOD6	Zinc transporter ZupT	zupT CD630_10870	zupT	267	unreviewed	Clostridioides difficile (strain 630) (Peptoclostridium difficile)	cdf:CD630_10870	ko:K07238	zupT; putative zinc/iron transporter, ZupT subfamiliy	272563.CD630_10870
CD630_RS01665	114.426	1.5739	0.619419	2.54093	0.0110557	0.0180978	47.0193	CD630_RS01665	CD630_02280	RefSeq	gene	gene-CD630_RS01665	CD630_RS01665	protein_coding	NC_009089.1	294131	294445	315	+	NA	Q18CW8	Q18CW8_CLOD6	Flagellar motor switch protein FliN	fliN CD630_02280	fliN	104	unreviewed	Clostridioides difficile (strain 630) (Peptoclostridium difficile)	cdf:CD630_02280	ko:K02417	fliN; Flagellar motor switch protein FliN	272563.CD630_02280
CD630_RS13235	384.018	1.57053	0.199154	7.88599	3.1205e-15	1.0957e-14	67.7511	CD630_RS13235	CD630_24620	RefSeq	gene	gene-CD630_RS13235	grpE	protein_coding	NC_009089.1	2841793	2842413	621	-	57297623	Q182F1	GRPE_CLOD6	Protein GrpE (HSP-70 cofactor)	grpE CD630_24620	grpE	206	reviewed	Clostridioides difficile (strain 630) (Peptoclostridium difficile)	cdf:CD630_24620	ko:K03687	grpE; Protein grpE (HSP-70 cofactor)	272563.CD630_24620
CD630_RS07785	311.451	1.56598	0.15342	10.2072	1.84135e-24	8.79178e-24	23.7366	CD630_RS07785	CD630_14120	RefSeq	gene	gene-CD630_RS07785	CD630_RS07785	protein_coding	NC_009089.1	1636285	1637715	1431	-	NA	Q18BT0	Q18BT0_CLOD6	Transcriptional regulator, sigma-54-dependent	CD630_14120	CD630_14120	476	unreviewed	Clostridioides difficile (strain 630) (Peptoclostridium difficile)	cdf:CD630_14120	NA	Transcriptional regulator, sigma-54-dependent	272563.CD630_14120
CD630_RS14345	10754.3	1.56501	0.11857	13.199	8.88807e-40	6.28911e-39	2146.09	CD630_RS14345	CD630_26830	RefSeq	gene	gene-CD630_RS14345	CD630_RS14345	protein_coding	NC_009089.1	3102742	3103311	570	-	NA	Q183B8	Q183B8_CLOD6	Phosphate propanoyltransferase (EC 2.3.1.222)	CD630_26830	CD630_26830	189	unreviewed	Clostridioides difficile (strain 630) (Peptoclostridium difficile)	cdf:CD630_26830	ko:K15024	putative propanediol utilization protein	272563.CD630_26830
CD630_RS12005	2.23268	1.55959	1.38219	1.12835	0.259172	0.327501	0.306873	CD630_RS12005	CD630_22180	RefSeq	gene	gene-CD630_RS12005	CD630_RS12005	protein_coding	NC_009089.1	2570006	2570821	816	-	NA	NA	NA	NA	NA	NA	NA	NA	NA	cdf:CD630_22180	NA	int2; pseudogene	272563.CD630_22180
CD630_RS17580	2015.66	1.55855	0.163839	9.51265	1.85862e-21	8.14428e-21	163.753	CD630_RS17580	CD630_33080	RefSeq	gene	gene-CD630_RS17580	rph	protein_coding	NC_009089.1	3871765	3873114	1350	-	57296802	Q180F2	Q180F2_CLOD6	Multifunctional fusion protein [Includes: dITP/XTP pyrophosphatase (EC 3.6.1.66) (Non-canonical purine NTP pyrophosphatase) (Non-standard purine NTP pyrophosphatase) (Nucleoside-triphosphate diphosphatase) (Nucleoside-triphosphate pyrophosphatase) (NTPase); Ribonuclease PH (RNase PH) (EC 2.7.7.56) (tRNA nucleotidyltransferase)]	rph CD630_33080	rph	449	unreviewed	Clostridioides difficile (strain 630) (Peptoclostridium difficile)	cdf:CD630_33080	NA	rph; Bifunctional enzyme, tRNA nucleotidyltransferase; Nucleoside-triphosphatase	272563.CD630_33080
CD630_RS12815	711.49	1.55527	0.123353	12.6082	1.90215e-36	1.24006e-35	40.4032	CD630_RS12815	CD630_23830	RefSeq	gene	gene-CD630_RS12815	CD630_RS12815	protein_coding	NC_009089.1	2749687	2751687	2001	-	NA	Q181W8	Q181W8_CLOD6	Transcriptional regulator, sigma-54-dependent	CD630_23830	CD630_23830	663	unreviewed	Clostridioides difficile (strain 630) (Peptoclostridium difficile)	cdf:CD630_23830	ko:K02688	Transcriptional regulator, sigma-54-dependent	272563.CD630_23830
CD630_RS11405	1.09482	1.55398	1.48083	1.0494	0.293994	0.366902	0.841537	CD630_RS11405	CD630_21021	RefSeq	gene	gene-CD630_RS11405	CD630_RS11405	protein_coding	NC_009089.1	2429283	2429444	162	-	57298043	F3Y5U5	F3Y5U5_CLOD6	Uncharacterized protein	CD630_21021	CD630_21021	53	unreviewed	Clostridioides difficile (strain 630) (Peptoclostridium difficile)	cdf:CD630_21021	NA	conserved hypothetical protein	272563.CD630_21021
CD630_RS18575	225.998	1.55209	0.416737	3.72438	0.000195799	0.000388576	99.8352	CD630_RS18575	CD630_34920	RefSeq	gene	gene-CD630_RS18575	CD630_RS18575	protein_coding	NC_009089.1	4083283	4083567	285	-	57296650	Q180Z1	Q180Z1_CLOD6	Septum formation initiation protein	CD630_34920	CD630_34920	94	unreviewed	Clostridioides difficile (strain 630) (Peptoclostridium difficile)	cdf:CD630_34920	NA	Septum formation initiation protein	272563.CD630_34920
CD630_RS04745	515.773	1.55162	0.114036	13.6064	3.66785e-42	2.72458e-41	44.9976	CD630_RS04745	CD630_08320	RefSeq	gene	gene-CD630_RS04745	nifV	protein_coding	NC_009089.1	1008103	1009296	1194	+	57299212	Q18A29	Q18A29_CLOD6	Homocitrate synthase (EC 2.3.3.14)	aksA CD630_08320	aksA	397	unreviewed	Clostridioides difficile (strain 630) (Peptoclostridium difficile)	cdf:CD630_08320	ko:K02594	aksA; Trans-homoaconitate synthase	272563.CD630_08320
CD630_RS04755	862.282	1.54647	0.131813	11.7323	8.70619e-32	5.05691e-31	89.2494	CD630_RS04755	CD630_08340	RefSeq	gene	gene-CD630_RS04755	CD630_RS04755	protein_coding	NC_009089.1	1011268	1012263	996	+	57299210	Q18A33	Q18A33_CLOD6	Isocitrate dehydrogenase NAD-dependent (EC 1.1.1.41)	icd CD630_08340	icd	331	unreviewed	Clostridioides difficile (strain 630) (Peptoclostridium difficile)	cdf:CD630_08340	ko:K00030	icd; Isocitrate dehydrogenase NAD-dependent	272563.CD630_08340
CD630_RS10185	22.2022	1.54048	0.23381	6.58858	4.44047e-11	1.31521e-10	2.09017	CD630_RS10185	CD630_18730	RefSeq	gene	gene-CD630_RS10185	CD630_RS10185	protein_coding	NC_009089.1	2174330	2175607	1278	+	NA	Q187I6	Q187I6_CLOD6	ABC-type transport system, permease Tn1549-like,CTn5-Orf33	vexP1 CD630_18730	vexP1	425	unreviewed	Clostridioides difficile (strain 630) (Peptoclostridium difficile)	cdf:CD630_18730	ko:K02004	vexP1; ABC-type transport system, permease Tn1549-like,CTn5-Orf33	272563.CD630_18730
CD630_RS02365	40.9545	1.5385	0.282059	5.45455	4.90978e-08	1.23373e-07	5.58357	CD630_RS02365	CD630_03640	RefSeq	gene	gene-CD630_RS02365	CD630_RS02365	protein_coding	NC_009089.1	435772	436542	771	-	NA	Q18DA1	Q18DA1_CLOD6	ABC-type transport system, ATP-binding protein Tn916-like, CTn1-Orf9	CD630_03640	CD630_03640	256	unreviewed	Clostridioides difficile (strain 630) (Peptoclostridium difficile)	cdf:CD630_03640	ko:K02003	ABC-type transport system, ATP-binding protein Tn916-like, CTn1-Orf9	272563.CD630_03640
CD630_RS08055	2847.7	1.53836	0.0815683	18.8598	2.44046e-79	3.3581e-78	236.232	CD630_RS08055	CD630_14680	RefSeq	gene	gene-CD630_RS08055	CD630_RS08055	protein_coding	NC_009089.1	1697852	1699126	1275	+	57298663	Q18BY8	Q18BY8_CLOD6	Putative iron-sulfur protein	CD630_14680	CD630_14680	424	unreviewed	Clostridioides difficile (strain 630) (Peptoclostridium difficile)	cdf:CD630_14680	NA	putative iron-sulfur protein	272563.CD630_14680
CD630_RS02070	60.3087	1.53675	0.72877	2.1087	0.0349708	0.0535109	8.93072	CD630_RS02070	CD630_03060	RefSeq	gene	gene-CD630_RS02070	CD630_RS02070	protein_coding	NC_009089.1	368579	369418	840	+	57299714	Q18D44	Q18D44_CLOD6	Uncharacterized protein	CD630_03060	CD630_03060	279	unreviewed	Clostridioides difficile (strain 630) (Peptoclostridium difficile)	cdf:CD630_03060	NA	conserved hypothetical protein	272563.CD630_03060
CD630_RS13120	1491.08	1.53567	0.141739	10.8345	2.36351e-27	1.22071e-26	149.681	CD630_RS13120	CD630_24411	RefSeq	gene	gene-CD630_RS13120	CD630_RS13120	protein_coding	NC_009089.1	2816952	2818067	1116	-	NA	Q182C7	Q182C7_CLOD6	PhoH-like protein	CD630_24411	CD630_24411	338	unreviewed	Clostridioides difficile (strain 630) (Peptoclostridium difficile)	cdf:CD630_24411	ko:K06217	PhoH-like protein	272563.CD630_24411
CD630_RS03960	12.5043	1.53228	0.612375	2.50219	0.0123426	0.0200373	4.34531	NA	NA	NA	NA	NA	NA	NA	NA	NA	NA	NA	NA	NA	NA	NA	NA	NA	NA	NA	NA	NA	NA	NA	NA	NA
CD630_RS06430	5518.25	1.53003	0.11496	13.3093	2.04473e-40	1.48054e-39	728.701	CD630_RS06430	CD630_11500	RefSeq	gene	gene-CD630_RS06430	minD	protein_coding	NC_009089.1	1349385	1350182	798	+	57298990	Q18B12	Q18B12_CLOD6	Cell division inhibitor MinD (Septum site-determining protein MinD)	minD CD630_11500	minD	265	unreviewed	Clostridioides difficile (strain 630) (Peptoclostridium difficile)	cdf:CD630_11500	ko:K03609	minD; Septum site-determining protein MinD (Cell division inhibitor MinD)	272563.CD630_11500
CD630_RS15840	324.168	1.52661	0.128319	11.897	1.22674e-32	7.26113e-32	16.889	CD630_RS15840	CD630_29650	RefSeq	gene	gene-CD630_RS15840	CD630_RS15840	protein_coding	NC_009089.1	3442724	3444943	2220	-	NA	Q184F2	Q184F2_CLOD6	Putative signaling protein	CD630_29650	CD630_29650	739	unreviewed	Clostridioides difficile (strain 630) (Peptoclostridium difficile)	cdf:CD630_29650	NA	putative signaling protein	272563.CD630_29650
CD630_RS18845	50.3523	1.52617	0.367265	4.1555	3.24581e-05	6.84207e-05	7.39525	CD630_RS18845	CD630_35460	RefSeq	gene	gene-CD630_RS18845	rsmI	protein_coding	NC_009089.1	4140764	4141597	834	-	57296598	Q181E6	Q181E6_CLOD6	Ribosomal RNA small subunit methyltransferase I (EC 2.1.1.198) (16S rRNA 2'-O-ribose C1402 methyltransferase) (rRNA (cytidine-2'-O-)-methyltransferase RsmI)	rsmI CD630_35460	rsmI	277	unreviewed	Clostridioides difficile (strain 630) (Peptoclostridium difficile)	cdf:CD630_35460	ko:K07056	rsmI; ribosomal rna small subunit methyltransferase	272563.CD630_35460
CD630_RS03110	5694.23	1.52614	0.162096	9.41507	4.72769e-21	2.03105e-20	3617.16	CD630_RS03110	CD630_05081	RefSeq	gene	gene-CD630_RS03110	CD630_RS03110	protein_coding	NC_009089.1	602076	602243	168	+	NA	Q188V8	Q188V8_CLOD6	Putative conjugative transposon protein Tn5397,CTn3-Orf6	CD630_05081	CD630_05081	64	unreviewed	Clostridioides difficile (strain 630) (Peptoclostridium difficile)	cdf:CD630_05081	NA	putative conjugative transposon protein Tn5397,CTn3-Orf6	272563.CD630_05081
CD630_RS11015	1106.51	1.52448	0.14677	10.3869	2.84377e-25	1.38439e-24	99.6959	CD630_RS11015	CD630_20270	RefSeq	gene	gene-CD630_RS11015	CD630_RS11015	protein_coding	NC_009089.1	2338389	2339606	1218	+	NA	Q187Z4	Q187Z4_CLOD6	N-carbamoyl-L-amino acid hydrolase (EC 3.5.1.87)	CD630_20270	CD630_20270	405	unreviewed	Clostridioides difficile (strain 630) (Peptoclostridium difficile)	cdf:CD630_20270	ko:K02083	N-carbamoyl-L-amino acid hydrolase	272563.CD630_20270
CD630_RS15370	384.162	1.52402	0.192963	7.89801	2.83385e-15	9.97868e-15	129.617	CD630_RS15370	CD630_28800	RefSeq	gene	gene-CD630_RS15370	CD630_RS15370	protein_coding	NC_009089.1	3368890	3369207	318	-	57297194	Q183W9	Q183W9_CLOD6	PTS system, cellobiose-specific IIA component (EC 2.7.1.69)	celC CD630_28800	celC	105	unreviewed	Clostridioides difficile (strain 630) (Peptoclostridium difficile)	cdf:CD630_28800	ko:K02759	celC; PTS system, cellobiose-specific IIA component	272563.CD630_28800
CD630_RS16190	12883.4	1.52393	0.139355	10.9355	7.79384e-28	4.08191e-27	1015.67	CD630_RS16190	CD630_30360	RefSeq	gene	gene-CD630_RS16190	CD630_RS16190	protein_coding	NC_009089.1	3525860	3527215	1356	-	NA	Q184M3	Q184M3_CLOD6	Transporter, Major Facilitator Superfamily (MFS)	CD630_30360	CD630_30360	451	unreviewed	Clostridioides difficile (strain 630) (Peptoclostridium difficile)	cdf:CD630_30360	NA	Transporter, Major Facilitator Superfamily (MFS)	272563.CD630_30360
CD630_RS13745	22.9199	1.51751	0.933582	1.62547	0.104063	0.145175	15.8382	CD630_RS13745	CD630_25622	RefSeq	gene	gene-CD630_RS13745	CD630_RS13745	protein_coding	NC_009089.1	2964535	2964687	153	-	57297523	F3Y649	F3Y649_CLOD6	Uncharacterized protein	CD630_25622	CD630_25622	50	unreviewed	Clostridioides difficile (strain 630) (Peptoclostridium difficile)	cdf:CD630_25622	NA	uncharacterised protein	272563.CD630_25622
CD630_RS06040	918.771	1.51633	0.126441	11.9924	3.89581e-33	2.34314e-32	139.15	CD630_RS06040	CD630_10800	RefSeq	gene	gene-CD630_RS06040	CD630_RS06040	protein_coding	NC_009089.1	1272629	1273363	735	+	NA	Q18AT3	Q18AT3_CLOD6	Putative lipoprotein	CD630_10800	CD630_10800	244	unreviewed	Clostridioides difficile (strain 630) (Peptoclostridium difficile)	cdf:CD630_10800	NA	putative lipoprotein	272563.CD630_10800
CD630_RS18875	53.0495	1.51509	0.4081	3.71256	0.000205177	0.000406322	31.2493	CD630_RS18875	CD630_35511	RefSeq	gene	gene-CD630_RS18875	CD630_RS18875	protein_coding	NC_009089.1	4146634	4146825	192	-	57296592	Q181F0	Q181F0_CLOD6	Putative membrane protein	CD630_35511	CD630_35511	63	unreviewed	Clostridioides difficile (strain 630) (Peptoclostridium difficile)	cdf:CD630_35511	ko:K09779	putative membrane protein	272563.CD630_35511
CD630_RS04195	173.703	1.51465	0.223917	6.76433	1.33924e-11	4.07011e-11	20.8409	CD630_RS04195	CD630_07220	RefSeq	gene	gene-CD630_RS04195	CD630_RS04195	protein_coding	NC_009089.1	883669	884550	882	+	57299324	Q189R6	Q189R6_CLOD6	Methylenetetrahydrofolate reductase (EC 1.5.1.20)	metF CD630_07220	metF	293	unreviewed	Clostridioides difficile (strain 630) (Peptoclostridium difficile)	cdf:CD630_07220	ko:K00297	metF; 5,10-methylenetetrahydrofolate reductase	272563.CD630_07220
CD630_RS15375	2041.32	1.51156	0.102453	14.7536	2.91582e-49	2.47116e-48	308.499	CD630_RS15375	CD630_28810	RefSeq	gene	gene-CD630_RS15375	chbG	protein_coding	NC_009089.1	3369220	3369951	732	-	NA	Q183W8	Q183W8_CLOD6	Putative cellobiose-phosphate degrading protein	celG CD630_28810	celG	243	unreviewed	Clostridioides difficile (strain 630) (Peptoclostridium difficile)	cdf:CD630_28810	ko:K03478	celG; putative cellobiose-phosphate degrading protein	272563.CD630_28810
CD630_RS00450	50.2172	1.51032	0.244397	6.17978	6.41922e-10	1.7944e-09	5.40263	CD630_RS00450	CD630_00370	RefSeq	gene	gene-CD630_RS00450	CD630_RS00450	protein_coding	NC_009089.1	59447	60433	987	+	57300050	Q18CC3	Q18CC3_CLOD6	Acetoin dehydrogenase E1 component (TPP-dependent beta subunit) (EC 1.2.4.1)	acoB CD630_00370	acoB	328	unreviewed	Clostridioides difficile (strain 630) (Peptoclostridium difficile)	cdf:CD630_00370	ko:K21417	acoB; Acetoin dehydrogenase E1 component (TPP-dependent beta subunit)	272563.CD630_00370
CD630_RS18570	74.5961	1.50901	0.384152	3.92815	8.56032e-05	0.000175104	10.338	CD630_RS18570	CD630_34910	RefSeq	gene	gene-CD630_RS18570	CD630_RS18570	protein_coding	NC_009089.1	4082250	4083170	921	-	NA	Q180Z0	Q180Z0_CLOD6	Putative exopolyphosphatase (EC 3.6.1.-)	CD630_34910	CD630_34910	306	unreviewed	Clostridioides difficile (strain 630) (Peptoclostridium difficile)	cdf:CD630_34910	ko:K01524	putative exopolyphosphatase	272563.CD630_34910
CD630_RS02305	38.996	1.509	0.299461	5.03904	4.67867e-07	1.10633e-06	8.0435	CD630_RS02305	CD630_03520	RefSeq	gene	gene-CD630_RS02305	CD630_RS02305	protein_coding	NC_009089.1	426451	427002	552	+	57299667	Q18D88	Q18D88_CLOD6	Transcriptional regulator, RmlC-type	CD630_03520	CD630_03520	183	unreviewed	Clostridioides difficile (strain 630) (Peptoclostridium difficile)	cdf:CD630_03520	NA	Transcriptional regulator, RmlC-type	272563.CD630_03520
CD630_RS15975	955.939	1.50865	0.167141	9.02618	1.77769e-19	7.22112e-19	180.014	CD630_RS15975	CD630_29920	RefSeq	gene	gene-CD630_RS15975	CD630_RS15975	protein_coding	NC_009089.1	3475137	3475766	630	-	NA	Q184I4	Q184I4_CLOD6	Uncharacterized protein	CD630_29920	CD630_29920	209	unreviewed	Clostridioides difficile (strain 630) (Peptoclostridium difficile)	cdf:CD630_29920	NA	conserved hypothetical protein	272563.CD630_29920
CD630_RS10235	56.9322	1.50391	0.20988	7.16556	7.74696e-13	2.46699e-12	4.20517	CD630_RS10235	CD630_18820	RefSeq	gene	gene-CD630_RS10235	CD630_RS10235	protein_coding	NC_009089.1	2187411	2188916	1506	-	NA	Q187J5	Q187J5_CLOD6	Site-specific recombinase	CD630_18820	CD630_18820	501	unreviewed	Clostridioides difficile (strain 630) (Peptoclostridium difficile)	cdf:CD630_18820	NA	Site-specific recombinase	272563.CD630_18820
CD630_RS08155	212.265	1.50058	0.152184	9.8603	6.18646e-23	2.81676e-22	25.586	CD630_RS08155	CD630_14880	RefSeq	gene	gene-CD630_RS08155	CD630_RS08155	protein_coding	NC_009089.1	1722905	1723849	945	+	57298643	Q18C07	Q18C07_CLOD6	Transcriptional regulator, DeoR family	CD630_14880	CD630_14880	314	unreviewed	Clostridioides difficile (strain 630) (Peptoclostridium difficile)	cdf:CD630_14880	NA	Transcriptional regulator, DeoR family	272563.CD630_14880
CD630_RS17960	1.82742	1.49994	1.1041	1.35852	0.174298	0.230563	0.932591	CD630_RS17960	CD630_33780	RefSeq	gene	gene-CD630_RS17960	CD630_RS17960	protein_coding	NC_009089.1	3950153	3950362	210	-	NA	Q180M7	Q180M7_CLOD6	Putative conjugative transposon protein Tn916-like, CTn7-Orf13	CD630_33780	CD630_33780	69	unreviewed	Clostridioides difficile (strain 630) (Peptoclostridium difficile)	cdf:CD630_33780	NA	putative conjugative transposon protein Tn916-like, CTn7-Orf13	272563.CD630_33780
CD630_RS02920	238.736	1.49879	0.219384	6.8318	8.3853e-12	2.57568e-11	36.3919	CD630_RS02920	CD630_04740	RefSeq	gene	gene-CD630_RS02920	CD630_RS02920	protein_coding	NC_009089.1	564029	564808	780	+	57299601	Q188R5	Q188R5_CLOD6	Putative iron-sulfur protein	CD630_04740	CD630_04740	259	unreviewed	Clostridioides difficile (strain 630) (Peptoclostridium difficile)	cdf:CD630_04740	NA	putative iron-sulfur protein	272563.CD630_04740
CD630_RS13225	871.673	1.49715	0.187542	7.983	1.42813e-15	5.08159e-15	82.9504	CD630_RS13225	CD630_24600	RefSeq	gene	gene-CD630_RS13225	dnaJ	protein_coding	NC_009089.1	2838489	2839643	1155	-	57297625	Q182E7	DNAJ_CLOD6	Chaperone protein DnaJ	dnaJ CD630_24600	dnaJ	384	reviewed	Clostridioides difficile (strain 630) (Peptoclostridium difficile)	cdf:CD630_24600	ko:K03686	dnaJ; Chaperone protein DnaJ	272563.CD630_24600
CD630_RS09950	5319.02	1.48418	0.17857	8.31146	9.45317e-17	3.50755e-16	303.512	CD630_RS09950	CD630_18280	RefSeq	gene	gene-CD630_RS09950	ftsH	protein_coding	NC_009089.1	2114054	2115871	1818	+	NA	Q187D7	Q187D7_CLOD6	ATP-dependent zinc metalloprotease FtsH (EC 3.4.24.-)	ftsH1 ftsH CD630_18280	ftsH1 ftsH	605	unreviewed	Clostridioides difficile (strain 630) (Peptoclostridium difficile)	cdf:CD630_18280	ko:K03798	ftsH1; Cell division protease FtsH1	272563.CD630_18280
CD630_RS13420	430.348	1.48409	0.229947	6.45406	1.08893e-10	3.16247e-10	128.066	CD630_RS13420	CD630_24990	RefSeq	gene	gene-CD630_RS13420	CD630_RS13420	protein_coding	NC_009089.1	2884106	2884444	339	-	57297587	Q182I6	Q182I6_CLOD6	Uncharacterized protein	CD630_24990	CD630_24990	112	unreviewed	Clostridioides difficile (strain 630) (Peptoclostridium difficile)	cdf:CD630_24990	NA	conserved hypothetical protein	272563.CD630_24990
CD630_RS02765	18.3127	1.48406	0.492525	3.01316	0.00258544	0.00454127	1.25552	CD630_RS02765	CD630_04440	RefSeq	gene	gene-CD630_RS02765	CD630_RS02765	protein_coding	NC_009089.1	527458	528888	1431	+	NA	Q188N9	Q188N9_CLOD6	2-amino-4-ketopentanoate thiolase beta subunit	ortB CD630_04440	ortB	470	unreviewed	Clostridioides difficile (strain 630) (Peptoclostridium difficile)	cdf:CD630_04440	ko:K21400	ortB; 2-amino-4-ketopentanoate thiolase beta subunit	272563.CD630_04440
CD630_RS06435	3623.14	1.4839	0.140381	10.5705	4.08196e-26	2.03498e-25	1350.2	CD630_RS06435	CD630_11510	RefSeq	gene	gene-CD630_RS06435	minE	protein_coding	NC_009089.1	1350200	1350484	285	+	57298989	Q18B11	MINE_CLOD6	Cell division topological specificity factor	minE CD630_11510	minE	94	reviewed	Clostridioides difficile (strain 630) (Peptoclostridium difficile)	cdf:CD630_11510	ko:K03608	minE; Cell division topological specificity factor	272563.CD630_11510
CD630_RS04545	33.4853	1.48218	0.300354	4.93478	8.02401e-07	1.86427e-06	6.05318	CD630_RS04545	CD630_07910	RefSeq	gene	gene-CD630_RS04545	CD630_RS04545	protein_coding	NC_009089.1	963449	964093	645	+	57299252	Q189Y5	Q189Y5_CLOD6	Uncharacterized protein	CD630_07910	CD630_07910	214	unreviewed	Clostridioides difficile (strain 630) (Peptoclostridium difficile)	cdf:CD630_07910	NA	conserved hypothetical protein, UPF0029 family	272563.CD630_07910
CD630_RS05085	2488.53	1.48194	0.087318	16.9717	1.32936e-64	1.40431e-63	242.256	CD630_RS05085	CD630_09000	RefSeq	gene	gene-CD630_RS05085	CD630_RS05085	protein_coding	NC_009089.1	1083366	1084502	1137	+	57299145	Q18A90	Q18A90_CLOD6	ABC-type transport system, glycine betaine/carnitine/choline ATP-binding protein (EC 3.6.3.-)	opuCA CD630_09000	opuCA	378	unreviewed	Clostridioides difficile (strain 630) (Peptoclostridium difficile)	cdf:CD630_09000	ko:K05847	opuCA; ABC-type transport system, glycine betaine/carnitine/choline ATP-binding protein	272563.CD630_09000
CD630_RS04010	24.5439	1.48043	0.358254	4.13235	3.5908e-05	7.55222e-05	5.03266	CD630_RS04010	CD630_06880	RefSeq	gene	gene-CD630_RS04010	CD630_RS04010	protein_coding	NC_009089.1	832681	833226	546	+	NA	Q189N3	Q189N3_CLOD6	Uncharacterized protein	CD630_06880	CD630_06880	176	unreviewed	Clostridioides difficile (strain 630) (Peptoclostridium difficile)	cdf:CD630_06880	NA	conserved hypothetical protein	272563.CD630_06880
CD630_RS05885	537.737	1.47985	0.185519	7.97678	1.502e-15	5.33932e-15	121.098	CD630_RS05885	CD630_10530	RefSeq	gene	gene-CD630_RS05885	CD630_RS05885	protein_coding	NC_009089.1	1245744	1246211	468	+	57299066	Q18AQ2	Q18AQ2_CLOD6	Putative oligonucleotide binding protein possibly involved in recognition/discrimination or editing of prolyl-tRNA	CD630_10530	CD630_10530	155	unreviewed	Clostridioides difficile (strain 630) (Peptoclostridium difficile)	cdf:CD630_10530	NA	putative oligonucleotide binding protein possibly involved in recognition/discrimination or editing of prolyl-tRNA	272563.CD630_10530
CD630_RS08200	257.57	1.47776	0.448435	3.29537	0.000982914	0.0018127	65.0482	CD630_RS08200	CD630_14970	RefSeq	gene	gene-CD630_RS08200	CD630_RS08200	protein_coding	NC_009089.1	1734230	1734706	477	+	NA	Q18C17	Q18C17_CLOD6	HSDR_N_2 domain-containing protein	CD630_14970	CD630_14970	158	unreviewed	Clostridioides difficile (strain 630) (Peptoclostridium difficile)	cdf:CD630_14970	NA	uncharacterised protein	272563.CD630_14970
CD630_RS12580	207.056	1.47694	0.226713	6.51457	7.28984e-11	2.13877e-10	15.4945	CD630_RS12580	CD630_23340	RefSeq	gene	gene-CD630_RS12580	CD630_RS12580	protein_coding	NC_009089.1	2698677	2700101	1425	-	NA	Q185K8	Q185K8_CLOD6	EIICB-Mtl (EC 2.7.1.197) (Mannitol permease IIC component) (Mannitol-specific phosphotransferase enzyme IIB component) (PTS system mannitol-specific EIIB component) (PTS system mannitol-specific EIIC component) (PTS system mannitol-specific EIICB component)	mtlA CD630_23340	mtlA	474	unreviewed	Clostridioides difficile (strain 630) (Peptoclostridium difficile)	cdf:CD630_23340	ko:K02800	mtlA; PTS system, mannitol-specific, IICB component	272563.CD630_23340
CD630_RS11895	0.795142	1.47594	1.36724	1.0795	0.280364	0.351657	0.176883	CD630_RS11895	CD630_21970	RefSeq	gene	gene-CD630_RS11895	CD630_RS11895	protein_coding	NC_009089.1	2545342	2545881	540	-	57297943	Q185Y4	Q185Y4_CLOD6	Putative ferredoxin/flavodoxin oxidoreductase,gamma subunit (EC 1.2.7.-)	CD630_21970	CD630_21970	179	unreviewed	Clostridioides difficile (strain 630) (Peptoclostridium difficile)	cdf:CD630_21970	ko:K00177	putative ferredoxin/flavodoxin oxidoreductase,gamma subunit	272563.CD630_21970
CD630_RS13285	191.987	1.47447	0.123224	11.9658	5.36987e-33	3.21933e-32	39.7057	CD630_RS13285	CD630_24720	RefSeq	gene	gene-CD630_RS13285	CD630_RS13285	protein_coding	NC_009089.1	2853456	2853977	522	-	57297613	Q182F8	Q182F8_CLOD6	Transcriptional regulator, ArsR family	CD630_24720	CD630_24720	173	unreviewed	Clostridioides difficile (strain 630) (Peptoclostridium difficile)	cdf:CD630_24720	NA	Transcriptional regulator, ArsR family	272563.CD630_24720
CD630_RS10655	2059.4	1.47307	0.131092	11.2369	2.68649e-29	1.44559e-28	309.585	CD630_RS10655	CD630_19680	RefSeq	gene	gene-CD630_RS10655	CD630_RS10655	protein_coding	NC_009089.1	2269902	2270588	687	-	57298183	Q187S9	Q187S9_CLOD6	Putative membrane protein	CD630_19680	CD630_19680	228	unreviewed	Clostridioides difficile (strain 630) (Peptoclostridium difficile)	cdf:CD630_19680	ko:K07150	putative membrane protein	272563.CD630_19680
CD630_RS07810	78.2424	1.47052	0.406373	3.61865	0.00029614	0.000577518	14.2709	CD630_RS07810	CD630_14170	RefSeq	gene	gene-CD630_RS07810	CD630_RS07810	protein_coding	NC_009089.1	1641497	1642165	669	+	57298715	Q18BT6	Q18BT6_CLOD6	Putative ATP-binding protein	CD630_14170	CD630_14170	222	unreviewed	Clostridioides difficile (strain 630) (Peptoclostridium difficile)	cdf:CD630_14170	NA	putative ATP-binding protein	272563.CD630_14170
CD630_RS08685	0.404517	1.46768	3.04837	0.481464	0.630186	0.697326	0.483864	CD630_RS08685	NA	RefSeq	gene	gene-CD630_RS08685	kdpF	protein_coding	NC_009089.1	1844873	1844965	93	+	NA	NA	NA	NA	NA	NA	NA	NA	NA	NA	NA	NA	NA
CD630_RS04530	751.846	1.46641	0.115295	12.7188	4.64954e-37	3.07414e-36	67.4453	CD630_RS04530	CD630_07880	RefSeq	gene	gene-CD630_RS04530	hflX	protein_coding	NC_009089.1	960647	961930	1284	+	NA	Q189Y8	Q189Y8_CLOD6	GTPase HflX (GTP-binding protein HflX)	hflX CD630_07880	hflX	427	unreviewed	Clostridioides difficile (strain 630) (Peptoclostridium difficile)	cdf:CD630_07880	ko:K03665	putative GTP-binding protein, HflX type	272563.CD630_07880
CD630_RS15735	1.8267	1.46388	1.44674	1.01185	0.311609	0.385703	0.744203	CD630_RS15735	CD630_29470	RefSeq	gene	gene-CD630_RS15735	CD630_RS15735	protein_coding	NC_009089.1	3424817	3425044	228	-	NA	Q184D7	Q184D7_CLOD6	Putative phage protein	CD630_29470	CD630_29470	72	unreviewed	Clostridioides difficile (strain 630) (Peptoclostridium difficile)	cdf:CD630_29470	NA	putative phage protein	272563.CD630_29470
CD630_RS03945	155.005	1.46249	0.156241	9.36049	7.93677e-21	3.39406e-20	35.1618	CD630_RS03945	CD630_06750	RefSeq	gene	gene-CD630_RS03945	CD630_RS03945	protein_coding	NC_009089.1	818685	819185	501	+	NA	Q189M1	Q189M1_CLOD6	Putative acetyltransferase	CD630_06750	CD630_06750	133	unreviewed	Clostridioides difficile (strain 630) (Peptoclostridium difficile)	cdf:CD630_06750	NA	putative acetyltransferase	272563.CD630_06750
CD630_RS02075	402.635	1.46175	0.161778	9.03551	1.63237e-19	6.65987e-19	102.406	CD630_RS02075	CD630_03070	RefSeq	gene	gene-CD630_RS02075	CD630_RS02075	protein_coding	NC_009089.1	369408	369851	444	+	NA	Q18D43	Q18D43_CLOD6	Putative chaperone protein	CD630_03070	CD630_03070	147	unreviewed	Clostridioides difficile (strain 630) (Peptoclostridium difficile)	cdf:CD630_03070	NA	putative chaperone protein	272563.CD630_03070
CD630_RS11175	999.468	1.45934	0.519914	2.80689	0.00500227	0.00851756	211.83	CD630_RS11175	CD630_20570	RefSeq	gene	gene-CD630_RS11175	CD630_RS11175	protein_coding	NC_009089.1	2372138	2372701	564	-	NA	Q188C5	Q188C5_CLOD6	Uncharacterized protein	CD630_20570	CD630_20570	188	unreviewed	Clostridioides difficile (strain 630) (Peptoclostridium difficile)	cdf:CD630_20570	NA	conserved hypothetical protein	272563.CD630_20570
CD630_RS09135	359.704	1.45828	0.1358	10.7385	6.71468e-27	3.43471e-26	61.1826	CD630_RS09135	CD630_16760	RefSeq	gene	gene-CD630_RS09135	pcp	protein_coding	NC_009089.1	1951706	1952347	642	-	NA	Q186N3	PCP_CLOD6	Pyrrolidone-carboxylate peptidase (EC 3.4.19.3) (5-oxoprolyl-peptidase) (Pyroglutamyl-peptidase I) (PGP-I) (Pyrase)	pcp CD630_16760	pcp	213	reviewed	Clostridioides difficile (strain 630) (Peptoclostridium difficile)	cdf:CD630_16760	ko:K01304	pcp; Pyrrolidone-carboxylate peptidase	272563.CD630_16760
CD630_RS13635	299.141	1.45819	0.133775	10.9003	1.14891e-27	5.98366e-27	27.3729	CD630_RS13635	CD630_25420	RefSeq	gene	gene-CD630_RS13635	CD630_RS13635	protein_coding	NC_009089.1	2938684	2939892	1209	-	57297543	Q182N0	Q182N0_CLOD6	ALGX domain-containing protein	CD630_25420	CD630_25420	402	unreviewed	Clostridioides difficile (strain 630) (Peptoclostridium difficile)	cdf:CD630_25420	NA	conserved hypothetical protein	272563.CD630_25420
CD630_RS09100	48.2816	1.45641	0.355989	4.09116	4.29213e-05	8.98169e-05	6.20697	CD630_RS09100	CD630_16690	RefSeq	gene	gene-CD630_RS09100	CD630_RS09100	protein_coding	NC_009089.1	1945298	1946185	888	+	NA	Q186M6	Q186M6_CLOD6	ABC-type transport system, multidrug-family ATP-binding protein (EC 3.6.3.-)	CD630_16690	CD630_16690	295	unreviewed	Clostridioides difficile (strain 630) (Peptoclostridium difficile)	cdf:CD630_16690	NA	ABC-type transport system, multidrug-family ATP-binding protein	272563.CD630_16690
CD630_RS04750	1978.91	1.45325	0.111956	12.9805	1.57772e-38	1.06775e-37	105.46	CD630_RS04750	CD630_08330	RefSeq	gene	gene-CD630_RS04750	CD630_RS04750	protein_coding	NC_009089.1	1009321	1011246	1926	+	57299211	Q18A28	Q18A28_CLOD6	Aconitate hydratase A (EC 4.2.1.3) (Iron-responsive protein-like) (RNA-binding protein)	acnB CD630_08330	acnB	641	unreviewed	Clostridioides difficile (strain 630) (Peptoclostridium difficile)	cdf:CD630_08330	ko:K01681	acnB; Aconitate hydratase (Citrate hydro-lyase)	272563.CD630_08330
CD630_RS10240	2353.15	1.45232	0.131038	11.0833	1.5125e-28	7.97752e-28	284.483	CD630_RS10240	CD630_18830	RefSeq	gene	gene-CD630_RS10240	CD630_RS10240	protein_coding	NC_009089.1	2189116	2189970	855	-	NA	Q187J4	Q187J4_CLOD6	Transcriptional regulator, AraC family	CD630_18830	CD630_18830	284	unreviewed	Clostridioides difficile (strain 630) (Peptoclostridium difficile)	cdf:CD630_18830	ko:K13653	Transcriptional regulator, AraC family	272563.CD630_18830
CD630_RS18695	136.553	1.45009	0.307518	4.71546	2.41169e-06	5.46034e-06	55.0811	CD630_RS18695	CD630_35160	RefSeq	gene	gene-CD630_RS18695	spoVG	protein_coding	NC_009089.1	4109360	4109638	279	-	57296626	Q181B5	SP5G_CLOD6	Putative septation protein SpoVG	spoVG CD630_35160	spoVG	92	reviewed	Clostridioides difficile (strain 630) (Peptoclostridium difficile)	cdf:CD630_35160	ko:K06412	spoVG; Regulator required for spore cortex synthesis	272563.CD630_35160
CD630_RS13070	8116.49	1.44327	0.0635121	22.7244	2.57082e-114	5.12651e-113	455.266	CD630_RS13070	CD630_24320	RefSeq	gene	gene-CD630_RS13070	CD630_RS13070	protein_coding	NC_009089.1	2808178	2810244	2067	-	NA	Q182B8	SYGB_CLOD6	Glycine--tRNA ligase beta subunit (EC 6.1.1.14) (Glycyl-tRNA synthetase beta subunit) (GlyRS)	glyS CD630_24320	glyS	688	reviewed	Clostridioides difficile (strain 630) (Peptoclostridium difficile)	cdf:CD630_24320	ko:K01879	glyS; Glycyl-tRNA synthetase beta subunit (Glycine--tRNA ligase beta subunit) (GlyRS)	272563.CD630_24320
CD630_RS02915	143.498	1.44197	0.260174	5.54233	2.98469e-08	7.63368e-08	38.0944	CD630_RS02915	CD630_04730	RefSeq	gene	gene-CD630_RS02915	CD630_RS02915	protein_coding	NC_009089.1	563500	563961	462	+	NA	Q188R6	Q188R6_CLOD6	Transcriptional regulator, MarR family	CD630_04730	CD630_04730	141	unreviewed	Clostridioides difficile (strain 630) (Peptoclostridium difficile)	cdf:CD630_04730	NA	Transcriptional regulator, MarR family	272563.CD630_04730
CD630_RS12195	245.001	1.44075	0.127038	11.3411	8.21496e-30	4.4786e-29	20.421	CD630_RS12195	CD630_22530	RefSeq	gene	gene-CD630_RS12195	CD630_RS12195	protein_coding	NC_009089.1	2610431	2611813	1383	-	57297833	Q185C9	Q185C9_CLOD6	Transcriptional regulator, GntR family	CD630_22530	CD630_22530	460	unreviewed	Clostridioides difficile (strain 630) (Peptoclostridium difficile)	cdf:CD630_22530	NA	Transcriptional regulator, GntR family	272563.CD630_22530
CD630_RS15105	40.5698	1.43205	0.283581	5.04989	4.42072e-07	1.04613e-06	9.83704	CD630_RS15105	CD630_28270	RefSeq	gene	gene-CD630_RS15105	CD630_RS15105	protein_coding	NC_009089.1	3299417	3299863	447	-	57297250	Q183R5	Q183R5_CLOD6	Transcriptional regulator, MarR family	CD630_28270	CD630_28270	148	unreviewed	Clostridioides difficile (strain 630) (Peptoclostridium difficile)	cdf:CD630_28270	NA	Transcriptional regulator, MarR family	272563.CD630_28270
CD630_RS17010	331.612	1.43133	0.137255	10.4283	1.84218e-25	9.01509e-25	14.7494	CD630_RS17010	CD630_31950	RefSeq	gene	gene-CD630_RS17010	CD630_RS17010	protein_coding	NC_009089.1	3739054	3741474	2421	+	57296916	Q17ZT9	Q17ZT9_CLOD6	Putative UvrABC system protein A 2 (UvrA protein 2) (Excinuclease ABC subunit A 2)	CD630_31950	CD630_31950	806	unreviewed	Clostridioides difficile (strain 630) (Peptoclostridium difficile)	cdf:CD630_31950	NA	putative UvrABC system protein A 2 (UvrA protein 2) (Excinuclease ABC subunit A 2)	272563.CD630_31950
CD630_RS18115	775.204	1.43097	0.107682	13.2889	2.68422e-40	1.9286e-39	166.289	CD630_RS18115	CD630_34050	RefSeq	gene	gene-CD630_RS18115	CD630_RS18115	protein_coding	NC_009089.1	3983987	3984484	498	+	57296741	Q180Q3	Q180Q3_CLOD6	Putative iron-only hydrogenase,electron-transferring subunit HymA-like (EC 1.6.99.5)	CD630_34050	CD630_34050	165	unreviewed	Clostridioides difficile (strain 630) (Peptoclostridium difficile)	cdf:CD630_34050	ko:K00334	putative iron-only hydrogenase,electron-transferring subunit HymA-like	272563.CD630_34050
CD630_RS13075	3690.77	1.43089	0.0997911	14.3388	1.25203e-46	1.01717e-45	459.809	CD630_RS13075	CD630_24330	RefSeq	gene	gene-CD630_RS13075	glyQ	protein_coding	NC_009089.1	2810244	2811122	879	-	57297654	Q182B9	SYGA_CLOD6	Glycine--tRNA ligase alpha subunit (EC 6.1.1.14) (Glycyl-tRNA synthetase alpha subunit) (GlyRS)	glyQ CD630_24330	glyQ	292	reviewed	Clostridioides difficile (strain 630) (Peptoclostridium difficile)	cdf:CD630_24330	ko:K01878	glyQ; Glycyl-tRNA synthetase alpha subunit (Glycine--tRNA ligase alpha subunit) (GlyRS)	272563.CD630_24330
CD630_RS03105	91725.9	1.43082	0.166102	8.6141	7.04903e-18	2.71268e-17	5088.47	CD630_RS03105	CD630_05080	RefSeq	gene	gene-CD630_RS03105	tet(M)	protein_coding	NC_009089.1	600034	601953	1920	+	NA	Q188V1	Q188V1_CLOD6	Tetracycline resistance protein Tn5397	tetM CD630_05080	tetM	639	unreviewed	Clostridioides difficile (strain 630) (Peptoclostridium difficile)	cdf:CD630_05080	ko:K18220	tetM; Tetracycline resistance protein Tn5397	272563.CD630_05080
CD630_RS18975	353.813	1.43018	0.211871	6.75022	1.47622e-11	4.47183e-11	26.4853	CD630_RS18975	CD630_35670	RefSeq	gene	gene-CD630_RS18975	CD630_RS18975	protein_coding	NC_009089.1	4167782	4169332	1551	-	NA	Q181G7	Q181G7_CLOD6	Spore coat protein	sipL CD630_35670	sipL	516	unreviewed	Clostridioides difficile (strain 630) (Peptoclostridium difficile)	cdf:CD630_35670	NA	sipL; spore coat protein	272563.CD630_35670
CD630_RS04025	69.8622	1.42716	0.220595	6.46959	9.82712e-11	2.86292e-10	9.28869	CD630_RS04025	CD630_06910	RefSeq	gene	gene-CD630_RS04025	CD630_RS04025	protein_coding	NC_009089.1	838776	839555	780	+	57299359	Q189N5	Q189N5_CLOD6	Putative short chain dehydrogenase/reductase,SDR family	CD630_06910	CD630_06910	259	unreviewed	Clostridioides difficile (strain 630) (Peptoclostridium difficile)	cdf:CD630_06910	ko:K07124	putative short chain dehydrogenase/reductase,SDR family	272563.CD630_06910
CD630_RS19765	84.1239	1.4264	0.257451	5.54046	3.01674e-08	7.70507e-08	49.6229	CD630_RS19765	NA	RefSeq	gene	gene-CD630_RS19765	CD630_RS19765	protein_coding	NC_009089.1	2286064	2286240	177	+	NA	NA	NA	NA	NA	NA	NA	NA	NA	NA	NA	NA	NA
CD630_RS13630	9192.41	1.42531	0.140473	10.1465	3.43448e-24	1.62322e-23	713.779	CD630_RS13630	CD630_25410	RefSeq	gene	gene-CD630_RS13630	CD630_RS13630	protein_coding	NC_009089.1	2937222	2938610	1389	+	NA	Q182M8	Q182M8_CLOD6	Sodium:glutamate/aspartate symporter family	CD630_25410	CD630_25410	462	unreviewed	Clostridioides difficile (strain 630) (Peptoclostridium difficile)	cdf:CD630_25410	ko:K06956	Sodium:glutamate/aspartate symporter family	272563.CD630_25410
CD630_RS07885	286.359	1.42239	0.683752	2.08027	0.0375004	0.0570538	157.088	CD630_RS07885	CD630_14340	RefSeq	gene	gene-CD630_RS07885	CD630_RS07885	protein_coding	NC_009089.1	1664912	1665160	249	+	NA	Q18BV4	Q18BV4_CLOD6	Uncharacterized protein	CD630_14340	CD630_14340	96	unreviewed	Clostridioides difficile (strain 630) (Peptoclostridium difficile)	cdf:CD630_14340	NA	conserved hypothetical protein	272563.CD630_14340
CD630_RS04200	939.389	1.42096	0.141864	10.0163	1.29204e-23	6.01502e-23	78.8181	CD630_RS04200	CD630_07230	RefSeq	gene	gene-CD630_RS04200	lpdA	protein_coding	NC_009089.1	884594	885979	1386	+	57299323	Q189R5	Q189R5_CLOD6	Dihydrolipoyl dehydrogenase (EC 1.8.1.4)	CD630_07230	CD630_07230	461	unreviewed	Clostridioides difficile (strain 630) (Peptoclostridium difficile)	cdf:CD630_07230	ko:K00382	Bifunctional carbon monoxide dehydrogenase/acetyl-CoA synthase, dihydrolipoyl dehydrogenase subunit	272563.CD630_07230
CD630_RS17910	6.06866	1.4205	0.831492	1.70837	0.0875675	0.124207	3.74589	CD630_RS17910	NA	RefSeq	gene	gene-CD630_RS17910	CD630_RS17910	protein_coding	NC_009089.1	3939925	3940068	144	-	NA	NA	NA	NA	NA	NA	NA	NA	NA	NA	NA	NA	NA
CD630_RS07080	3519.07	1.41785	0.0592741	23.9202	1.88868e-126	4.42949e-125	512.306	CD630_RS07080	CD630_12750	RefSeq	gene	gene-CD630_RS07080	codY	protein_coding	NC_009089.1	1481746	1482531	786	+	57298859	Q18BE1	Q18BE1_CLOD6	GTP-sensing transcriptional pleiotropic repressor CodY	codY CD630_12750	codY	261	unreviewed	Clostridioides difficile (strain 630) (Peptoclostridium difficile)	cdf:CD630_12750	ko:K03706	codY; Transcriptional regulator, GTP-sensing pleiotropic repressor codY	272563.CD630_12750
CD630_RS17730	5.83176	1.41704	0.976928	1.45051	0.146916	0.198857	0.219519	CD630_RS17730	CD630_33380	RefSeq	gene	gene-CD630_RS17730	CD630_RS17730	protein_coding	NC_009089.1	3901806	3904259	2454	-	29818778	Q180I3	Q180I3_CLOD6	Putative ATPase Tn916-like, CTn6-Orf15	CD630_33380	CD630_33380	817	unreviewed	Clostridioides difficile (strain 630) (Peptoclostridium difficile)	cdf:CD630_33380	NA	putative ATPase Tn916-like, CTn6-Orf15	272563.CD630_33380
CD630_RS02050	15.1823	1.41695	0.486293	2.91378	0.00357086	0.00616755	1.73674	CD630_RS02050	CD630_03020	RefSeq	gene	gene-CD630_RS02050	CD630_RS02050	protein_coding	NC_009089.1	363595	364593	999	+	NA	Q18D41	Q18D41_CLOD6	ABC-type transport system, ribose-specific permease	rbsC CD630_03020	rbsC	332	unreviewed	Clostridioides difficile (strain 630) (Peptoclostridium difficile)	cdf:CD630_03020	ko:K10440	rbsC; ABC-type transport system, ribose-specific permease	272563.CD630_03020
CD630_RS19105	1287.56	1.41318	0.122684	11.5189	1.06016e-30	6.00812e-30	299.557	CD630_RS19105	CD630_35930	RefSeq	gene	gene-CD630_RS19105	CD630_RS19105	protein_coding	NC_009089.1	4199134	4199769	636	-	NA	Q181J4	Q181J4_CLOD6	Uncharacterized protein	CD630_35930	CD630_35930	195	unreviewed	Clostridioides difficile (strain 630) (Peptoclostridium difficile)	cdf:CD630_35930	NA	conserved hypothetical protein	272563.CD630_35930
CD630_RS12695	485.775	1.40686	0.13772	10.2154	1.69166e-24	8.08742e-24	69.4341	CD630_RS12695	CD630_23590	RefSeq	gene	gene-CD630_RS12695	yidA	protein_coding	NC_009089.1	2728293	2729114	822	+	57297732	Q185N0	Q185N0_CLOD6	Putative hydrolase, HAD superfamily, subfamily IIB (EC 3.1.3.-)	CD630_23590	CD630_23590	273	unreviewed	Clostridioides difficile (strain 630) (Peptoclostridium difficile)	cdf:CD630_23590	NA	putative hydrolase, HAD superfamily, subfamily IIB	272563.CD630_23590
CD630_RS04020	22.0165	1.40387	0.305433	4.59633	4.29996e-06	9.59004e-06	1.31839	CD630_RS04020	CD630_06900	RefSeq	gene	gene-CD630_RS04020	CD630_RS04020	protein_coding	NC_009089.1	836028	837932	1905	+	NA	Q189N6	Q189N6_CLOD6	Putative nucleotide phosphodiesterase	CD630_06900	CD630_06900	634	unreviewed	Clostridioides difficile (strain 630) (Peptoclostridium difficile)	cdf:CD630_06900	NA	putative nucleotide phosphodiesterase	272563.CD630_06900
CD630_RS14695	181.991	1.40332	0.376725	3.72505	0.00019528	0.000387752	13.4195	CD630_RS14695	CD630_27470	RefSeq	gene	gene-CD630_RS14695	CD630_RS14695	protein_coding	NC_009089.1	3188836	3190500	1665	-	NA	Q183I3	Q183I3_CLOD6	Putative ubiquinone biosynthesis protein	CD630_27470	CD630_27470	554	unreviewed	Clostridioides difficile (strain 630) (Peptoclostridium difficile)	cdf:CD630_27470	ko:K03688	putative ubiquinone biosynthesis protein	272563.CD630_27470
CD630_RS19450	9512.61	1.39954	0.148509	9.42395	4.34441e-21	1.8707e-20	765.177	CD630_RS19450	CD630_36570	RefSeq	gene	gene-CD630_RS19450	dnaB	protein_coding	NC_009089.1	4268087	4269415	1329	-	57300170	Q181Q8	Q181Q8_CLOD6	Replicative DNA helicase (EC 3.6.4.12)	dnaC CD630_36570	dnaC	442	unreviewed	Clostridioides difficile (strain 630) (Peptoclostridium difficile)	cdf:CD630_36570	ko:K02314	dnaC; Replicative DNA helicase, dnaC	272563.CD630_36570
CD630_RS09550	63.1699	1.39859	0.169264	8.2628	1.42292e-16	5.23282e-16	8.47514	CD630_RS09550	CD630_17530	RefSeq	gene	gene-CD630_RS09550	CD630_RS09550	protein_coding	NC_009089.1	2032005	2032850	846	+	57298368	Q186W1	Q186W1_CLOD6	ABC-type transport system, multidrug-family ATP-binding protein (EC 3.6.3.-)	CD630_17530	CD630_17530	281	unreviewed	Clostridioides difficile (strain 630) (Peptoclostridium difficile)	cdf:CD630_17530	ko:K16907	ABC-type transport system, multidrug-family ATP-binding protein	272563.CD630_17530
CD630_RS10190	63.6234	1.39829	0.251747	5.55432	2.78697e-08	7.15251e-08	10.3574	CD630_RS10190	CD630_18740	RefSeq	gene	gene-CD630_RS10190	CD630_RS10190	protein_coding	NC_009089.1	2175617	2176273	657	+	61926909	Q187I8	Q187I8_CLOD6	ABC-type transport system, ATP-binding protein Tn1549-like, CTn5-Orf34 (EC 3.6.3.-)	vexP2 CD630_18740	vexP2	218	unreviewed	Clostridioides difficile (strain 630) (Peptoclostridium difficile)	cdf:CD630_18740	ko:K02003	vexP2; ABC-type transport system, ATP-binding protein Tn1549-like, CTn5-Orf34	272563.CD630_18740
CD630_RS08285	546.784	1.39761	0.162566	8.59718	8.17001e-18	3.13759e-17	67.2298	CD630_RS08285	CD630_15130	RefSeq	gene	gene-CD630_RS08285	panB	protein_coding	NC_009089.1	1751148	1751975	828	-	57298616	Q18C32	PANB_CLOD6	3-methyl-2-oxobutanoate hydroxymethyltransferase (EC 2.1.2.11) (Ketopantoate hydroxymethyltransferase) (KPHMT)	panB CD630_15130	panB	275	reviewed	Clostridioides difficile (strain 630) (Peptoclostridium difficile)	cdf:CD630_15130	ko:K00606	panB; Ketopantoate hydroxymethyltransferase	272563.CD630_15130
CD630_RS00845	2.66405	1.38987	1.1694	1.18853	0.234625	0.300272	3.75177	CD630_RS00845	CD630_t0470	RefSeq	gene	gene-CD630_RS00845	CD630_RS00845	tRNA	NC_009089.1	129315	129389	75	+	NA	NA	NA	NA	NA	NA	NA	NA	NA	NA	NA	NA	NA
CD630_RS08280	941.303	1.38958	0.150546	9.23026	2.69975e-20	1.13117e-19	114.56	CD630_RS08280	CD630_15120	RefSeq	gene	gene-CD630_RS08280	CD630_RS08280	protein_coding	NC_009089.1	1750281	1751129	849	-	NA	Q18C33	PANC_CLOD6	Pantothenate synthetase (PS) (EC 6.3.2.1) (Pantoate--beta-alanine ligase) (Pantoate-activating enzyme)	panC CD630_15120	panC	282	reviewed	Clostridioides difficile (strain 630) (Peptoclostridium difficile)	cdf:CD630_15120	ko:K01918	panC; Pantothenate synthetase	272563.CD630_15120
CD630_RS03655	485.926	1.38926	0.266556	5.21188	1.86933e-07	4.5412e-07	61.1254	CD630_RS03655	CD630_06170	RefSeq	gene	gene-CD630_RS03655	CD630_RS03655	protein_coding	NC_009089.1	741229	742122	894	-	NA	Q189F9	Q189F9_CLOD6	Putative membrane protein	CD630_06170	CD630_06170	297	unreviewed	Clostridioides difficile (strain 630) (Peptoclostridium difficile)	cdf:CD630_06170	NA	putative membrane protein	272563.CD630_06170
CD630_RS13955	335.753	1.38772	0.333471	4.16145	3.16237e-05	6.68128e-05	55.7537	CD630_RS13955	CD630_26030	RefSeq	gene	gene-CD630_RS13955	cdtR	protein_coding	NC_009089.1	3012145	3012891	747	+	57297481	Q182U3	Q182U3_CLOD6	Clostridium difficile binary toxin regulatory gene, LytTR family	cdtR CD630_26030	cdtR	248	unreviewed	Clostridioides difficile (strain 630) (Peptoclostridium difficile)	cdf:CD630_26030	ko:K07707	cdtR; Clostridium difficile binary toxin regulatory gene, LytTR family	272563.CD630_26030
CD630_RS08000	331.616	1.38605	0.163013	8.50273	1.85178e-17	7.05342e-17	34.8687	CD630_RS08000	CD630_14570	RefSeq	gene	gene-CD630_RS08000	CD630_RS08000	protein_coding	NC_009089.1	1686740	1687837	1098	+	57298674	Q18BX9	Q18BX9_CLOD6	GTP cyclohydrolase 1 type 2 homolog	CD630_14570	CD630_14570	365	unreviewed	Clostridioides difficile (strain 630) (Peptoclostridium difficile)	cdf:CD630_14570	NA	conserved hypothetical protein	272563.CD630_14570
CD630_RS13350	23.1039	1.38586	0.383629	3.61249	0.000303267	0.000590231	2.33952	CD630_RS13350	CD630_24840	RefSeq	gene	gene-CD630_RS13350	CD630_RS13350	protein_coding	NC_009089.1	2865390	2866568	1179	-	NA	Q182H1	Q182H1_CLOD6	Putative aminotransferase	CD630_24840	CD630_24840	392	unreviewed	Clostridioides difficile (strain 630) (Peptoclostridium difficile)	cdf:CD630_24840	ko:K14155	putative aminotransferase	272563.CD630_24840
CD630_RS07380	5689.07	1.38165	0.0885771	15.5983	7.47553e-55	6.96906e-54	412.666	CD630_RS07380	CD630_13340	RefSeq	gene	gene-CD630_RS07380	CD630_RS07380	protein_coding	NC_009089.1	1547874	1549319	1446	+	57298799	Q18BJ9	Q18BJ9_CLOD6	Adenylosuccinate lyase (ASL) (EC 4.3.2.2) (Adenylosuccinase)	purB CD630_13340	purB	481	unreviewed	Clostridioides difficile (strain 630) (Peptoclostridium difficile)	cdf:CD630_13340	ko:K01756	purB; Adenylosuccinate lyase	272563.CD630_13340
CD630_RS09420	2.32251	1.37733	0.830346	1.65874	0.0971685	0.136372	1.52248	CD630_RS09420	CD630_17292	RefSeq	gene	gene-CD630_RS09420	CD630_RS09420	protein_coding	NC_009089.1	2004377	2004568	192	+	57298394	F3Y5U1	F3Y5U1_CLOD6	Uncharacterized protein	CD630_17292	CD630_17292	63	unreviewed	Clostridioides difficile (strain 630) (Peptoclostridium difficile)	cdf:CD630_17292	NA	conserved hypothetical protein	272563.CD630_17292
CD630_RS10620	156.671	1.37504	0.143343	9.59263	8.58679e-22	3.80287e-21	25.202	CD630_RS10620	CD630_19610	RefSeq	gene	gene-CD630_RS10620	CD630_RS10620	protein_coding	NC_009089.1	2260732	2261397	666	+	NA	Q187S0	Q187S0_CLOD6	ABC-type transport system, ATP-binding protein (EC 3.6.3.-)	CD630_19610	CD630_19610	221	unreviewed	Clostridioides difficile (strain 630) (Peptoclostridium difficile)	cdf:CD630_19610	ko:K02003	ABC-type transport system, ATP-binding protein	272563.CD630_19610
CD630_RS00020	759.191	1.37454	0.247951	5.54359	2.96325e-08	7.58404e-08	83.3641	CD630_RS00020	CD630_00040	RefSeq	gene	gene-CD630_RS00020	recF	protein_coding	NC_009089.1	3029	4144	1116	+	57300141	Q18C86	RECF_CLOD6	DNA replication and repair protein RecF	recF CD630_00040	recF	371	reviewed	Clostridioides difficile (strain 630) (Peptoclostridium difficile)	cdf:CD630_00040	ko:K03629	recF; DNA replication and repair protein RecF	272563.CD630_00040
CD630_RS06675	0.991396	1.37354	1.5495	0.886441	0.37538	0.453741	0.202969	CD630_RS06675	CD630_11980	RefSeq	gene	gene-CD630_RS06675	CD630_RS06675	protein_coding	NC_009089.1	1398365	1398919	555	+	57298941	Q18B57	Q18B57_CLOD6	Stage III sporulation protein AG	spoIIIAG CD630_11980	spoIIIAG	184	unreviewed	Clostridioides difficile (strain 630) (Peptoclostridium difficile)	cdf:CD630_11980	ko:K06396	spoIIIAG; Stage III sporulation protein AG	272563.CD630_11980
CD630_RS03450	996.666	1.37325	0.105021	13.0759	4.52387e-39	3.12398e-38	189.188	CD630_RS03450	CD630_05770	RefSeq	gene	gene-CD630_RS03450	CD630_RS03450	protein_coding	NC_009089.1	689963	690532	570	-	57299477	Q189C2	Q189C2_CLOD6	Uncharacterized protein	CD630_05770	CD630_05770	189	unreviewed	Clostridioides difficile (strain 630) (Peptoclostridium difficile)	cdf:CD630_05770	NA	conserved hypothetical protein	272563.CD630_05770
CD630_RS00540	1207.23	1.37098	0.112412	12.1961	3.26081e-34	2.01651e-33	177.007	CD630_RS00540	CD630_00550	RefSeq	gene	gene-CD630_RS00540	rlmB	protein_coding	NC_009089.1	81671	82408	738	+	NA	Q18CE0	Q18CE0_CLOD6	Putative tRNA/rRNA methyltransferase, TrmH family, group3 (EC 2.1.1.-)	CD630_00550	CD630_00550	248	unreviewed	Clostridioides difficile (strain 630) (Peptoclostridium difficile)	cdf:CD630_00550	ko:K03218	putative tRNA/rRNA methyltransferase, TrmH family, group3	272563.CD630_00550
CD630_RS09195	226.217	1.36851	0.233542	5.85979	4.63463e-09	1.24156e-08	40.4886	CD630_RS09195	CD630_16880	RefSeq	gene	gene-CD630_RS09195	CD630_RS09195	protein_coding	NC_009089.1	1961207	1961878	672	+	NA	Q186P5	Q186P5_CLOD6	Stage 0 sporulation protein A homolog	CD630_16880	CD630_16880	223	unreviewed	Clostridioides difficile (strain 630) (Peptoclostridium difficile)	cdf:CD630_16880	NA	Two-component response regulator	272563.CD630_16880
CD630_RS09190	399.735	1.36674	0.125598	10.8819	1.4062e-27	7.29306e-27	53.3751	CD630_RS09190	CD630_16870	RefSeq	gene	gene-CD630_RS09190	CD630_RS09190	protein_coding	NC_009089.1	1960355	1961191	837	+	NA	Q186P2	Q186P2_CLOD6	Putative lipoprotein	CD630_16870	CD630_16870	281	unreviewed	Clostridioides difficile (strain 630) (Peptoclostridium difficile)	cdf:CD630_16870	NA	putative lipoprotein	272563.CD630_16870
CD630_RS12310	5.56567	1.36522	0.648257	2.10599	0.0352052	0.0538034	0.841212	CD630_RS12310	CD630_22780	RefSeq	gene	gene-CD630_RS12310	araD	protein_coding	NC_009089.1	2642988	2643674	687	-	NA	Q185F0	Q185F0_CLOD6	L-ribulose-5-phosphate 4-epimerase (EC 5.1.3.4)	araD CD630_22780	araD	228	unreviewed	Clostridioides difficile (strain 630) (Peptoclostridium difficile)	cdf:CD630_22780	ko:K03077	araD; L-ribulose-5-phosphate 4-epimerase (Phosphoribulose isomerase)	272563.CD630_22780
CD630_RS01910	142.132	1.357	0.129463	10.4817	1.04807e-25	5.16281e-25	59.3292	CD630_RS01910	CD630_02760	RefSeq	gene	gene-CD630_RS01910	CD630_RS01910	protein_coding	NC_009089.1	338303	339214	912	+	NA	Q18D16	Q18D16_CLOD6	Transcriptional regulator, AraC family	CD630_02760	CD630_02760	303	unreviewed	Clostridioides difficile (strain 630) (Peptoclostridium difficile)	cdf:CD630_02760	NA	Transcriptional regulator, AraC family	272563.CD630_02760
CD630_RS11850	1139.62	1.35661	0.0816051	16.6241	4.6651e-62	4.72721e-61	54.8865	CD630_RS11850	CD630_21880	RefSeq	gene	gene-CD630_RS11850	CD630_RS11850	protein_coding	NC_009089.1	2532182	2534467	2286	-	NA	Q185X8	Q185X8_CLOD6	Maltose phosphorylase/glycosyl hydrolase/vacuolar acid trehalase (EC 2.4.1.8)	mapA CD630_21880	mapA	761	unreviewed	Clostridioides difficile (strain 630) (Peptoclostridium difficile)	cdf:CD630_21880	ko:K00691	mapA; Maltose phosphorylase/glycosyl hydrolase/vacuolar acid trehalase	272563.CD630_21880
CD630_RS18595	574.938	1.35628	0.279099	4.8595	1.17681e-06	2.70884e-06	233.03	CD630_RS18595	CD630_34960	RefSeq	gene	gene-CD630_RS18595	CD630_RS18595	protein_coding	NC_009089.1	4084737	4085015	279	-	57296646	Q180Z4	Q180Z4_CLOD6	Non-specific DNA-binding protein HBsu signal recognition particle-like (SRP) component	hupA CD630_34960	hupA	92	unreviewed	Clostridioides difficile (strain 630) (Peptoclostridium difficile)	cdf:CD630_34960	ko:K03530	hupA; Non-specific DNA-binding protein HBsu; signal recognition particle-like (SRP) component	272563.CD630_34960
CD630_RS12795	1036.8	1.35551	0.117626	11.5239	9.99641e-31	5.68241e-30	125.174	CD630_RS12795	CD630_23790	RefSeq	gene	gene-CD630_RS12795	buk	protein_coding	NC_009089.1	2744618	2745688	1071	-	57297710	Q181W4	Q181W4_CLOD6	Probable butyrate kinase (BK) (EC 2.7.2.7) (Branched-chain carboxylic acid kinase)	buk2 buk CD630_23790	buk2 buk	356	unreviewed	Clostridioides difficile (strain 630) (Peptoclostridium difficile)	cdf:CD630_23790	ko:K00929	buk2; Butyrate kinase (Branched-chain carboxylic acid kinase) (BK 2)	272563.CD630_23790
CD630_RS06155	1.09989	1.35378	1.79062	0.75604	0.449625	0.530251	0.0757977	CD630_RS06155	CD630_11020	RefSeq	gene	gene-CD630_RS06155	CD630_RS06155	protein_coding	NC_009089.1	1293051	1294400	1350	+	NA	Q18AV7	Q18AV7_CLOD6	Putative endonuclease relaxase Tn1549-like,CTn4-Orf22	CD630_11020	CD630_11020	449	unreviewed	Clostridioides difficile (strain 630) (Peptoclostridium difficile)	cdf:CD630_11020	NA	putative endonuclease relaxase Tn1549-like,CTn4-Orf22	272563.CD630_11020
CD630_RS18120	7359.85	1.35362	0.178531	7.58198	3.40329e-14	1.14435e-13	451.293	CD630_RS18120	CD630_34060	RefSeq	gene	gene-CD630_RS18120	CD630_RS18120	protein_coding	NC_009089.1	3984501	3986387	1887	+	57296740	Q180Q4	Q180Q4_CLOD6	Putative iron-only hydrogenase,electron-transferring subunit HymB-like (EC 1.6.99.5)	CD630_34060	CD630_34060	628	unreviewed	Clostridioides difficile (strain 630) (Peptoclostridium difficile)	cdf:CD630_34060	ko:K00335	putative iron-only hydrogenase,electron-transferring subunit HymB-like	272563.CD630_34060
CD630_RS03545	1260.75	1.35281	0.0727398	18.5979	3.342e-77	4.48285e-76	106.389	CD630_RS03545	CD630_05940	RefSeq	gene	gene-CD630_RS03545	CD630_RS03545	protein_coding	NC_009089.1	718446	719759	1314	+	57299458	Q189D8	Q189D8_CLOD6	PAPS_reduct domain-containing protein	CD630_05940	CD630_05940	437	unreviewed	Clostridioides difficile (strain 630) (Peptoclostridium difficile)	cdf:CD630_05940	NA	conserved hypothetical protein	272563.CD630_05940
CD630_RS00480	12.5197	1.35145	0.419263	3.2234	0.00126678	0.00230655	0.966602	CD630_RS00480	CD630_00430	RefSeq	gene	gene-CD630_RS00480	CD630_RS00480	protein_coding	NC_009089.1	67641	69005	1365	+	NA	Q18CD0	Q18CD0_CLOD6	PTS system, galactitol-specific IIC component	CD630_00430	CD630_00430	449	unreviewed	Clostridioides difficile (strain 630) (Peptoclostridium difficile)	cdf:CD630_00430	ko:K02775	PTS system, galactitol-specific IIC component	272563.CD630_00430
CD630_RS15290	20.119	1.34843	0.372631	3.61867	0.000296121	0.000577518	2.64022	CD630_RS15290	CD630_28640	RefSeq	gene	gene-CD630_RS15290	CD630_RS15290	protein_coding	NC_009089.1	3349493	3350302	810	-	57297210	Q183V0	Q183V0_CLOD6	Putative hydrolase (EC 3.1.-.-)	CD630_28640	CD630_28640	269	unreviewed	Clostridioides difficile (strain 630) (Peptoclostridium difficile)	cdf:CD630_28640	NA	putative hydrolase	272563.CD630_28640
CD630_RS05535	366.003	1.3465	0.12682	10.6174	2.47359e-26	1.23813e-25	56.417	CD630_RS05535	CD630_09870	RefSeq	gene	gene-CD630_RS05535	CD630_RS05535	protein_coding	NC_009089.1	1151277	1151996	720	+	NA	Q18AI9	Q18AI9_CLOD6	Putative phosphatase/hydrolase	CD630_09870	CD630_09870	239	unreviewed	Clostridioides difficile (strain 630) (Peptoclostridium difficile)	cdf:CD630_09870	ko:K04477	putative phosphatase/hydrolase	272563.CD630_09870
CD630_RS09565	26.6114	1.34193	0.329339	4.07461	4.60924e-05	9.62366e-05	11.0712	CD630_RS09565	CD630_17551	RefSeq	gene	gene-CD630_RS09565	CD630_RS09565	protein_coding	NC_009089.1	2034340	2034603	264	+	57298365	Q186W4	Q186W4_CLOD6	Transcriptional regulator, HTH-type	CD630_17551	CD630_17551	87	unreviewed	Clostridioides difficile (strain 630) (Peptoclostridium difficile)	cdf:CD630_17551	ko:K07729	Transcriptional regulator, HTH-type	272563.CD630_17551
CD630_RS01555	0.353504	1.3411	2.81063	0.477153	0.633253	0.699881	0.101066	CD630_RS01555	CD630_02060	RefSeq	gene	gene-CD630_RS01555	CD630_RS01555	protein_coding	NC_009089.1	270469	270921	453	+	57299828	Q18CU5	Q18CU5_CLOD6	PTS system, fructose-like IIA component	CD630_02060	CD630_02060	150	unreviewed	Clostridioides difficile (strain 630) (Peptoclostridium difficile)	cdf:CD630_02060	ko:K02768	PTS system, fructose-like IIA component	272563.CD630_02060
CD630_RS04165	7233.27	1.33765	0.118166	11.3201	1.04345e-29	5.65554e-29	395.938	CD630_RS04165	CD630_07160	RefSeq	gene	gene-CD630_RS04165	cooS	protein_coding	NC_009089.1	876288	878207	1920	+	NA	Q189R4	Q189R4_CLOD6	Carbon monoxide dehydrogenase (EC 1.2.7.4)	cooS1 CD630_07160	cooS1	639	unreviewed	Clostridioides difficile (strain 630) (Peptoclostridium difficile)	cdf:CD630_07160	ko:K00198	cooS1; Bifunctional carbon monoxide dehydrogenase/acetyl-CoA synthase (CODH)	272563.CD630_07160
CD630_RS02055	38.5138	1.33653	0.321333	4.15932	3.19193e-05	6.73611e-05	3.25228	CD630_RS02055	CD630_03030	RefSeq	gene	gene-CD630_RS02055	CD630_RS02055	protein_coding	NC_009089.1	364777	366039	1263	+	NA	Q18D47	Q18D47_CLOD6	Acetylornithine deacetylase ArgE (EC 3.5.1.16)	argE CD630_03030	argE	420	unreviewed	Clostridioides difficile (strain 630) (Peptoclostridium difficile)	cdf:CD630_03030	ko:K01438	argE; Acetylornithine deacetylase ArgE	272563.CD630_03030
CD630_RS14320	4.08301	1.33564	1.15669	1.1547	0.248212	0.314931	0.62418	CD630_RS14320	CD630_26780	RefSeq	gene	gene-CD630_RS14320	CD630_RS14320	protein_coding	NC_009089.1	3093907	3094572	666	+	NA	Q183B1	Q183B1_CLOD6	Succinyl CoA:3-oxoacid CoA-transferase subunit B (EC 2.8.3.5)	scoB CD630_26780	scoB	221	unreviewed	Clostridioides difficile (strain 630) (Peptoclostridium difficile)	cdf:CD630_26780	ko:K01035	scoB; Succinyl CoA:3-oxoacid CoA-transferase subunit B	272563.CD630_26780
CD630_RS04185	398.593	1.33329	0.186274	7.15772	8.20291e-13	2.60329e-12	47.0775	CD630_RS04185	CD630_07200	RefSeq	gene	gene-CD630_RS04185	CD630_RS04185	protein_coding	NC_009089.1	882050	882922	873	+	NA	Q189R8	FOLD_CLOD6	Bifunctional protein FolD [Includes: Methylenetetrahydrofolate dehydrogenase (EC 1.5.1.5); Methenyltetrahydrofolate cyclohydrolase (EC 3.5.4.9)]	folD CD630_07200	folD	287	reviewed	Clostridioides difficile (strain 630) (Peptoclostridium difficile)	cdf:CD630_07200	ko:K01491	folD; Bifunctional protein folD [Includes: Methylenetetrahydrofolate dehydrogenase; Methenyltetrahydrofolate cyclohydrolase]	272563.CD630_07200
CD630_RS08005	595.478	1.32989	0.118973	11.178	5.22255e-29	2.7742e-28	110.183	CD630_RS08005	CD630_14580	RefSeq	gene	gene-CD630_RS08005	CD630_RS08005	protein_coding	NC_009089.1	1687900	1688472	573	+	NA	Q18BX8	Q18BX8_CLOD6	Putative flavodoxin protein	wrbA CD630_14580	wrbA	191	unreviewed	Clostridioides difficile (strain 630) (Peptoclostridium difficile)	cdf:CD630_14580	ko:K03809	wrbA; putative flavodoxin protein	272563.CD630_14580
CD630_RS08690	23.8536	1.32928	0.38811	3.42502	0.000614759	0.00115546	1.54813	CD630_RS08690	CD630_15910	RefSeq	gene	gene-CD630_RS08690	kdpA	protein_coding	NC_009089.1	1845006	1846688	1683	+	NA	Q186E7	Q186E7_CLOD6	Potassium-transporting ATPase potassium-binding subunit (ATP phosphohydrolase [potassium-transporting] A chain) (Potassium-binding and translocating subunit A) (Potassium-translocating ATPase A chain)	kdpA CD630_15910	kdpA	564	unreviewed	Clostridioides difficile (strain 630) (Peptoclostridium difficile)	cdf:CD630_15910	ko:K01546	kdpA; Potassium-translocating ATPase A chain	272563.CD630_15910
CD630_RS13445	220.873	1.32913	0.17398	7.63955	2.1799e-14	7.38316e-14	35.1346	CD630_RS13445	CD630_25040	RefSeq	gene	gene-CD630_RS13445	CD630_RS13445	protein_coding	NC_009089.1	2891692	2892339	648	-	57297582	Q182J0	Q182J0_CLOD6	Putative D-alanyl-D-alanine carboxypeptidase (EC 3.4.16.4)	CD630_25040	CD630_25040	215	unreviewed	Clostridioides difficile (strain 630) (Peptoclostridium difficile)	cdf:CD630_25040	ko:K07260	putative D-alanyl-D-alanine carboxypeptidase	272563.CD630_25040
CD630_RS13560	5605.85	1.32831	0.10392	12.782	2.06581e-37	1.37807e-36	938.169	CD630_RS13560	CD630_25270	RefSeq	gene	gene-CD630_RS13560	CD630_RS13560	protein_coding	NC_009089.1	2920980	2921621	642	+	NA	Q182L5	Q182L5_CLOD6	Transcriptional regulator, TetR family	CD630_25270	CD630_25270	213	unreviewed	Clostridioides difficile (strain 630) (Peptoclostridium difficile)	cdf:CD630_25270	NA	Transcriptional regulator, TetR family	272563.CD630_25270
CD630_RS03695	6.86125	1.32647	0.691066	1.91945	0.0549274	0.0814087	2.68243	CD630_RS03695	CD630_06270	RefSeq	gene	gene-CD630_RS03695	CD630_RS03695	protein_coding	NC_009089.1	749490	749765	276	+	57299428	Q189H1	Q189H1_CLOD6	Putative transcriptional regulator, activator Mor	CD630_06270	CD630_06270	91	unreviewed	Clostridioides difficile (strain 630) (Peptoclostridium difficile)	cdf:CD630_06270	NA	putative transcriptional regulator, activator Mor	272563.CD630_06270
CD630_RS12555	5035.32	1.32499	0.171784	7.71309	1.22808e-14	4.21298e-14	791.357	CD630_RS12555	CD630_23290	RefSeq	gene	gene-CD630_RS12555	fsa	protein_coding	NC_009089.1	2693215	2693865	651	-	57297760	Q185K3	TAL_CLOD6	Probable transaldolase (EC 2.2.1.2)	tal CD630_23290	tal	216	reviewed	Clostridioides difficile (strain 630) (Peptoclostridium difficile)	cdf:CD630_23290	ko:K00616	tal; Transaldolase	272563.CD630_23290
CD630_RS04460	6.93306	1.32468	0.71451	1.85396	0.0637444	0.092998	0.675021	CD630_RS04460	CD630_07740	RefSeq	gene	gene-CD630_RS04460	spoVAD	protein_coding	NC_009089.1	944967	945980	1014	+	57299272	Q189X1	Q189X1_CLOD6	Stage V sporulation protein AD	spoVAD CD630_07740	spoVAD	337	unreviewed	Clostridioides difficile (strain 630) (Peptoclostridium difficile)	cdf:CD630_07740	ko:K06406	spoVAD; Stage V sporulation protein AD	272563.CD630_07740
CD630_RS15025	18.6409	1.32216	0.41022	3.22305	0.00126835	0.00230829	1.45259	CD630_RS15025	CD630_28110	RefSeq	gene	gene-CD630_RS15025	CD630_RS15025	protein_coding	NC_009089.1	3280621	3282057	1437	-	NA	Q183P7	Q183P7_CLOD6	Uncharacterized protein	CD630_28110	CD630_28110	478	unreviewed	Clostridioides difficile (strain 630) (Peptoclostridium difficile)	cdf:CD630_28110	NA	conserved hypothetical protein	272563.CD630_28110
CD630_RS11030	9.34527	1.32172	0.438214	3.01614	0.00256013	0.00449892	0.993022	CD630_RS11030	CD630_20300	RefSeq	gene	gene-CD630_RS11030	argF	protein_coding	NC_009089.1	2341430	2342452	1023	-	NA	Q187Z7	Q187Z7_CLOD6	Ornithine carbamoyltransferase (EC 2.1.3.3)	argF CD630_20300	argF	340	unreviewed	Clostridioides difficile (strain 630) (Peptoclostridium difficile)	cdf:CD630_20300	ko:K00611	argF; Ornithine carbamoyltransferase (OTCase)	272563.CD630_20300
CD630_RS15095	340.622	1.32151	0.149865	8.81803	1.16492e-18	4.5871e-18	94.6144	CD630_RS15095	CD630_28250	RefSeq	gene	gene-CD630_RS15095	CD630_RS15095	protein_coding	NC_009089.1	3297715	3298245	531	-	57297252	Q183R0	Q183R0_CLOD6	Putative flavodoxin	CD630_28250	CD630_28250	176	unreviewed	Clostridioides difficile (strain 630) (Peptoclostridium difficile)	cdf:CD630_28250	NA	putative flavodoxin	272563.CD630_28250
CD630_RS10920	11.4595	1.32056	0.36484	3.61957	0.000295093	0.000576127	13.6775	CD630_RS10920	CD630_20101	RefSeq	gene	gene-CD630_RS10920	CD630_RS10920	protein_coding	NC_009089.1	2320236	2320331	96	-	NA	Q187X7	Q187X7_CLOD6	23S rRNA methylase leader peptide	ermC CD630_20101	ermC	31	unreviewed	Clostridioides difficile (strain 630) (Peptoclostridium difficile)	cdf:CD630_20101	NA	ermC; 23S rRNA methylase leader peptide	272563.CD630_20101
CD630_RS02100	2.4307	1.32021	0.79909	1.65214	0.098506	0.138042	0.92456	CD630_RS02100	CD630_03120	RefSeq	gene	gene-CD630_RS02100	CD630_RS02100	protein_coding	NC_009089.1	373980	374345	366	+	57299708	Q18D53	Q18D53_CLOD6	Transcriptional regulator, ArsR family	CD630_03120	CD630_03120	121	unreviewed	Clostridioides difficile (strain 630) (Peptoclostridium difficile)	cdf:CD630_03120	ko:K21903	Transcriptional regulator, ArsR family	272563.CD630_03120
CD630_RS01255	26.5254	1.31994	0.506066	2.60824	0.00910098	0.01507	3.11017	CD630_RS01255	CD630_01480	RefSeq	gene	gene-CD630_RS01255	CD630_RS01255	protein_coding	NC_009089.1	197908	198948	1041	+	NA	Q18CN7	Q18CN7_CLOD6	Uncharacterized protein	CD630_01480	CD630_01480	346	unreviewed	Clostridioides difficile (strain 630) (Peptoclostridium difficile)	cdf:CD630_01480	NA	uncharacterised protein	272563.CD630_01480
CD630_RS02545	19357.3	1.31821	0.174729	7.54433	4.54634e-14	1.52321e-13	1808.4	CD630_RS02545	CD630_03990	RefSeq	gene	gene-CD630_RS02545	CD630_RS02545	protein_coding	NC_009089.1	471487	472620	1134	+	57299653	Q188I5	Q188I5_CLOD6	Acyl-CoA dehydrogenase, short-chain specific (EC 1.3.99.-)	acdB CD630_03990	acdB	377	unreviewed	Clostridioides difficile (strain 630) (Peptoclostridium difficile)	cdf:CD630_03990	NA	acdB; Acyl-CoA dehydrogenase, short-chain specific	272563.CD630_03990
CD630_RS07325	1802.18	1.31063	0.105674	12.4026	2.5289e-35	1.60106e-34	266.248	CD630_RS07325	CD630_13230	RefSeq	gene	gene-CD630_RS07325	CD630_RS07325	protein_coding	NC_009089.1	1533436	1534170	735	+	57298811	Q18BJ0	Q18BJ0_CLOD6	Protein export-enhancing factor	tepA CD630_13230	tepA	244	unreviewed	Clostridioides difficile (strain 630) (Peptoclostridium difficile)	cdf:CD630_13230	NA	tepA; Protein export-enhancing factor	272563.CD630_13230
CD630_RS04735	6651.36	1.31014	0.15517	8.44325	3.08638e-17	1.16725e-16	575.935	CD630_RS04735	CD630_08300	RefSeq	gene	gene-CD630_RS04735	CD630_RS04735	protein_coding	NC_009089.1	1004970	1006154	1185	+	57299214	Q18A26	Q18A26_CLOD6	Putative membrane protein	CD630_08300	CD630_08300	394	unreviewed	Clostridioides difficile (strain 630) (Peptoclostridium difficile)	cdf:CD630_08300	NA	putative membrane protein	272563.CD630_08300
CD630_RS19110	413.092	1.3088	0.142103	9.21024	3.2539e-20	1.35725e-19	50.6343	CD630_RS19110	CD630_35940	RefSeq	gene	gene-CD630_RS19110	CD630_RS19110	protein_coding	NC_009089.1	4199793	4200707	915	-	NA	Q181J8	Q181J8_CLOD6	Uncharacterized protein	CD630_35940	CD630_35940	304	unreviewed	Clostridioides difficile (strain 630) (Peptoclostridium difficile)	cdf:CD630_35940	NA	conserved hypothetical protein	272563.CD630_35940
CD630_RS05090	3275.99	1.30799	0.113744	11.4994	1.32797e-30	7.46909e-30	262.29	CD630_RS05090	CD630_09010	RefSeq	gene	gene-CD630_RS05090	CD630_RS05090	protein_coding	NC_009089.1	1084495	1086042	1548	+	NA	Q18A95	Q18A95_CLOD6	ABC-type transport system, glycine betaine/carnitine/choline permease	opuCC CD630_09010	opuCC	517	unreviewed	Clostridioides difficile (strain 630) (Peptoclostridium difficile)	cdf:CD630_09010	ko:K05845	opuCC; ABC-type transport system, glycine betaine/carnitine/choline permease	272563.CD630_09010
CD630_RS03550	1134.85	1.30796	0.105089	12.4462	1.46707e-35	9.36763e-35	251.914	CD630_RS03550	CD630_05950	RefSeq	gene	gene-CD630_RS03550	CD630_RS03550	protein_coding	NC_009089.1	719777	720313	537	+	57299457	Q189D7	Q189D7_CLOD6	Putative nuclease, ParB-like	CD630_05950	CD630_05950	178	unreviewed	Clostridioides difficile (strain 630) (Peptoclostridium difficile)	cdf:CD630_05950	NA	putative nuclease, ParB-like	272563.CD630_05950
CD630_RS05945	1.77766	1.30704	1.0929	1.19593	0.231722	0.296837	1.08787	CD630_RS05945	CD630_10632	RefSeq	gene	gene-CD630_RS05945	CD630_RS05945	protein_coding	NC_009089.1	1256467	1256646	180	+	57299054	Q18AR1	Q18AR1_CLOD6	Uncharacterized protein	CD630_10632	CD630_10632	59	unreviewed	Clostridioides difficile (strain 630) (Peptoclostridium difficile)	cdf:CD630_10632	NA	conserved hypothetical protein	272563.CD630_10632
CD630_RS06445	2080.45	1.30328	0.10332	12.6141	1.76639e-36	1.15356e-35	558.476	CD630_RS06445	CD630_11530	RefSeq	gene	gene-CD630_RS06445	CD630_RS06445	protein_coding	NC_009089.1	1351740	1352153	414	+	57298987	Q18B16	MGSA_CLOD6	Methylglyoxal synthase (MGS) (EC 4.2.3.3)	mgsA CD630_11530	mgsA	137	reviewed	Clostridioides difficile (strain 630) (Peptoclostridium difficile)	cdf:CD630_11530	ko:K01734	mgsA; Methylglyoxal synthase (MGS)	272563.CD630_11530
CD630_RS11845	353.674	1.30216	0.131702	9.88715	4.73319e-23	2.163e-22	43.9128	CD630_RS11845	CD630_21870	RefSeq	gene	gene-CD630_RS11845	CD630_RS11845	protein_coding	NC_009089.1	2531063	2531956	894	-	NA	Q185X5	Q185X5_CLOD6	Putative phage-related cell wall hydrolase	CD630_21870	CD630_21870	297	unreviewed	Clostridioides difficile (strain 630) (Peptoclostridium difficile)	cdf:CD630_21870	NA	putative phage-related cell wall hydrolase	272563.CD630_21870
CD630_RS15160	2.60487	1.30208	1.13669	1.1455	0.252	0.319412	0.351254	CD630_RS15160	CD630_28380	RefSeq	gene	gene-CD630_RS15160	CD630_RS15160	protein_coding	NC_009089.1	3317366	3318064	699	-	57297238	Q183S6	Q183S6_CLOD6	Stage 0 sporulation protein A homolog	CD630_28380	CD630_28380	232	unreviewed	Clostridioides difficile (strain 630) (Peptoclostridium difficile)	cdf:CD630_28380	NA	Two-component response regulator	272563.CD630_28380
CD630_RS07485	3593.6	1.29811	0.31757	4.08764	4.35775e-05	9.11388e-05	2208.67	CD630_RS07485	CD630_13550	RefSeq	gene	gene-CD630_RS07485	CD630_RS07485	protein_coding	NC_009089.1	1571945	1572145	201	+	57298781	Q18BL9	Q18BL9_CLOD6	Cold shock protein CspB	cspB CD630_13550	cspB	66	unreviewed	Clostridioides difficile (strain 630) (Peptoclostridium difficile)	cdf:CD630_13550	ko:K03704	cspB; Cold shock protein CspB	272563.CD630_13550
CD630_RS14970	56.1206	1.29596	0.176128	7.35807	1.8659e-13	6.11957e-13	17.0778	CD630_RS14970	CD630_28000	RefSeq	gene	gene-CD630_RS14970	CD630_RS14970	protein_coding	NC_009089.1	3271729	3272091	363	-	NA	Q183N7	Q183N7_CLOD6	Putative membrane protein	CD630_28000	CD630_28000	126	unreviewed	Clostridioides difficile (strain 630) (Peptoclostridium difficile)	cdf:CD630_28000	NA	putative membrane protein	272563.CD630_28000
CD630_RS07320	3149.83	1.29584	0.115742	11.1959	4.27046e-29	2.27819e-28	279.255	CD630_RS07320	CD630_13220	RefSeq	gene	gene-CD630_RS07320	dapG	protein_coding	NC_009089.1	1532100	1533323	1224	+	57298812	Q18BI5	Q18BI5_CLOD6	Aspartokinase (EC 2.7.2.4)	dapG CD630_13220	dapG	407	unreviewed	Clostridioides difficile (strain 630) (Peptoclostridium difficile)	cdf:CD630_13220	ko:K00928	dapG; Aspartokinase 1 (Aspartokinase I) (1spartate kinase I)	272563.CD630_13220
CD630_RS02535	13323.8	1.29524	0.164585	7.86971	3.55459e-15	1.24578e-14	1165.87	CD630_RS02535	CD630_03970	RefSeq	gene	gene-CD630_RS02535	hadB	protein_coding	NC_009089.1	469086	470312	1227	+	57299655	Q188I1	Q188I1_CLOD6	Subunit of oxygen-sensitive 2-hydroxyisocaproyl-CoA dehydratase B	hadB CD630_03970	hadB	408	unreviewed	Clostridioides difficile (strain 630) (Peptoclostridium difficile)	cdf:CD630_03970	ko:K20025	hadB; Subunit of oxygen-sensitive 2-hydroxyisocaproyl-CoA dehydratase B	272563.CD630_03970
CD630_RS19175	317.667	1.29431	0.108597	11.9185	9.47467e-33	5.62596e-32	30.488	CD630_RS19175	CD630_36060	RefSeq	gene	gene-CD630_RS19175	CD630_RS19175	protein_coding	NC_009089.1	4213415	4214599	1185	-	NA	Q181K8	Q181K8_CLOD6	Putative hydrolase	CD630_36060	CD630_36060	394	unreviewed	Clostridioides difficile (strain 630) (Peptoclostridium difficile)	cdf:CD630_36060	NA	putative hydrolase	272563.CD630_36060
CD630_RS19170	89.7929	1.2938	0.424396	3.04858	0.00229926	0.00405964	47.0023	CD630_RS19170	CD630_36051	RefSeq	gene	gene-CD630_RS19170	CD630_RS19170	protein_coding	NC_009089.1	4213120	4213308	189	-	NA	Q181K9	Q181K9_CLOD6	Ferredoxin	CD630_36051	CD630_36051	62	unreviewed	Clostridioides difficile (strain 630) (Peptoclostridium difficile)	cdf:CD630_36051	ko:K05337	Ferredoxin	272563.CD630_36051
CD630_RS10665	895.287	1.29239	0.11762	10.9879	4.37126e-28	2.29261e-27	151.413	CD630_RS10665	CD630_19700	RefSeq	gene	gene-CD630_RS10665	CD630_RS10665	protein_coding	NC_009089.1	2271214	2271846	633	-	57298181	Q187T1	Q187T1_CLOD6	Putative enzyme, cyclase family	CD630_19700	CD630_19700	210	unreviewed	Clostridioides difficile (strain 630) (Peptoclostridium difficile)	cdf:CD630_19700	NA	putative enzyme, cyclase family	272563.CD630_19700
CD630_RS18935	7276.87	1.29232	0.115288	11.2095	3.6618e-29	1.96191e-28	447.545	CD630_RS18935	CD630_35590	RefSeq	gene	gene-CD630_RS18935	ftsH	protein_coding	NC_009089.1	4159743	4161713	1971	-	NA	Q181G0	Q181G0_CLOD6	ATP-dependent zinc metalloprotease FtsH (EC 3.4.24.-)	ftsH2 ftsH CD630_35590	ftsH2 ftsH	664	unreviewed	Clostridioides difficile (strain 630) (Peptoclostridium difficile)	cdf:CD630_35590	ko:K03798	ftsH2; Cell division protease FtsH2	272563.CD630_35590
CD630_RS09045	143.492	1.29218	0.199297	6.48369	8.95087e-11	2.61172e-10	46.6863	CD630_RS09045	CD630_16600	RefSeq	gene	gene-CD630_RS09045	CD630_RS09045	protein_coding	NC_009089.1	1929539	1929856	318	-	57298464	Q186L5	PPNP_CLOD6	Pyrimidine/purine nucleoside phosphorylase (EC 2.4.2.2) (Adenosine phosphorylase) (Cytidine phosphorylase) (Guanosine phosphorylase) (EC 2.4.2.15) (Inosine phosphorylase) (Thymidine phosphorylase) (EC 2.4.2.4) (Uridine phosphorylase) (EC 2.4.2.3) (Xanthosine phosphorylase)	ppnP CD630_16600	ppnP	105	reviewed	Clostridioides difficile (strain 630) (Peptoclostridium difficile)	cdf:CD630_16600	ko:K09913	uncharacterised protein	272563.CD630_16600
CD630_RS02430	6.50666	1.29216	0.8441	1.53081	0.125815	0.172932	1.13981	CD630_RS02430	CD630_03770	RefSeq	gene	gene-CD630_RS02430	CD630_RS02430	protein_coding	NC_009089.1	448198	448701	504	-	NA	Q18DB5	Q18DB5_CLOD6	Putative antirestriction protein Tn916-like,CTn1-Orf22	CD630_03770	CD630_03770	167	unreviewed	Clostridioides difficile (strain 630) (Peptoclostridium difficile)	cdf:CD630_03770	NA	putative antirestriction protein Tn916-like,CTn1-Orf22	272563.CD630_03770
CD630_RS01220	22.5184	1.29203	0.232191	5.56454	2.62852e-08	6.75982e-08	3.80554	CD630_RS01220	CD630_01410	RefSeq	gene	gene-CD630_RS01220	CD630_RS01220	protein_coding	NC_009089.1	187366	188040	675	+	NA	Q18CN2	Q18CN2_CLOD6	Copper homeostasis protein CutC	cutC CD630_01410	cutC	224	unreviewed	Clostridioides difficile (strain 630) (Peptoclostridium difficile)	cdf:CD630_01410	ko:K06201	cutC; Copper homeostasis protein	272563.CD630_01410
CD630_RS03690	115.994	1.29102	0.189106	6.82698	8.67205e-12	2.65502e-11	9.93772	CD630_RS03690	CD630_06260	RefSeq	gene	gene-CD630_RS03690	CD630_RS03690	protein_coding	NC_009089.1	748113	749414	1302	+	57299429	Q189H2	Q189H2_CLOD6	DNA helicase (EC 3.6.4.12)	CD630_06260	CD630_06260	433	unreviewed	Clostridioides difficile (strain 630) (Peptoclostridium difficile)	cdf:CD630_06260	NA	putative replicative helicase DnaB-like	272563.CD630_06260
CD630_RS09695	1381.98	1.29095	0.112218	11.504	1.26012e-30	7.09817e-30	130.309	CD630_RS09695	CD630_17800	RefSeq	gene	gene-CD630_RS09695	CD630_RS09695	protein_coding	NC_009089.1	2060934	2062082	1149	+	57298340	Q186Y7	Q186Y7_CLOD6	Putative RNA methylase	CD630_17800	CD630_17800	382	unreviewed	Clostridioides difficile (strain 630) (Peptoclostridium difficile)	cdf:CD630_17800	ko:K07444	putative RNA methylase	272563.CD630_17800
CD630_RS06440	3944.63	1.29045	0.110994	11.6263	3.02945e-31	1.7353e-30	381.075	CD630_RS06440	CD630_11520	RefSeq	gene	gene-CD630_RS06440	rodA	protein_coding	NC_009089.1	1350569	1351699	1131	+	57298988	Q18B10	Q18B10_CLOD6	Rod shape-determining protein MrdB	mrdB CD630_11520	mrdB	376	unreviewed	Clostridioides difficile (strain 630) (Peptoclostridium difficile)	cdf:CD630_11520	ko:K05837	mrdB; Rod shape-determining protein MrdB	272563.CD630_11520
CD630_RS08030	30.1382	1.29004	0.693446	1.86034	0.0628378	0.0917471	7.71883	CD630_RS08030	CD630_14630	RefSeq	gene	gene-CD630_RS08030	CD630_RS08030	protein_coding	NC_009089.1	1691646	1692092	447	+	NA	Q18BY4	Q18BY4_CLOD6	Uncharacterized protein	CD630_14630	CD630_14630	148	unreviewed	Clostridioides difficile (strain 630) (Peptoclostridium difficile)	cdf:CD630_14630	NA	uncharacterised protein	272563.CD630_14630
CD630_RS12265	12041.1	1.29001	0.179403	7.19059	6.45131e-13	2.06675e-12	685.298	CD630_RS12265	CD630_22690	RefSeq	gene	gene-CD630_RS12265	CD630_RS12265	protein_coding	NC_009089.1	2629541	2631460	1920	-	NA	Q185E0	Q185E0_CLOD6	PTS system, fructose-specific IIABC component (EC 2.7.1.69)	fruABC CD630_22690	fruABC	639	unreviewed	Clostridioides difficile (strain 630) (Peptoclostridium difficile)	cdf:CD630_22690	ko:K02770	fruABC; PTS system, fructose-specific IIABC component	272563.CD630_22690
CD630_RS14740	16707.9	1.28533	0.0891614	14.4158	4.1187e-47	3.36812e-46	1087.44	CD630_RS14740	CD630_27550	RefSeq	gene	gene-CD630_RS14740	ptsP	protein_coding	NC_009089.1	3201676	3203388	1713	-	NA	Q183J1	Q183J1_CLOD6	Phosphoenolpyruvate-protein phosphotransferase (EC 2.7.3.9) (Phosphotransferase system, enzyme I)	ptsI CD630_27550	ptsI	570	unreviewed	Clostridioides difficile (strain 630) (Peptoclostridium difficile)	cdf:CD630_27550	ko:K08483	ptsI; PTS system, EI component	272563.CD630_27550
CD630_RS13115	91.6266	1.28338	0.376515	3.40859	0.000653003	0.00122549	24.1984	CD630_RS13115	CD630_24400	RefSeq	gene	gene-CD630_RS13115	ybeY	protein_coding	NC_009089.1	2816434	2816895	462	-	57297646	Q182C6	YBEY_CLOD6	Endoribonuclease YbeY (EC 3.1.-.-)	ybeY CD630_24400	ybeY	153	reviewed	Clostridioides difficile (strain 630) (Peptoclostridium difficile)	cdf:CD630_24400	ko:K07042	putative metal-dependent hydrolase	272563.CD630_24400
CD630_RS13775	41.0453	1.28318	0.247426	5.18613	2.14708e-07	5.18554e-07	3.7956	CD630_RS13775	CD630_25680	RefSeq	gene	gene-CD630_RS13775	CD630_RS13775	protein_coding	NC_009089.1	2969540	2970646	1107	+	NA	Q182Q7	Q182Q7_CLOD6	PTS system, mannose-specfic IIC component	CD630_25680	CD630_25680	368	unreviewed	Clostridioides difficile (strain 630) (Peptoclostridium difficile)	cdf:CD630_25680	ko:K02770	PTS system, mannose-specfic IIC component	272563.CD630_25680
CD630_RS04980	226.5	1.28262	0.165292	7.75972	8.51149e-15	2.93883e-14	16.3155	CD630_RS04980	CD630_08790	RefSeq	gene	gene-CD630_RS04980	CD630_RS04980	protein_coding	NC_009089.1	1056435	1058015	1581	+	NA	Q18A74	Q18A74_CLOD6	Bifunctional NAD(P)H-hydrate repair enzyme (Nicotinamide nucleotide repair protein) [Includes: ADP-dependent (S)-NAD(P)H-hydrate dehydratase (EC 4.2.1.136) (ADP-dependent NAD(P)HX dehydratase); NAD(P)H-hydrate epimerase (EC 5.1.99.6)]	nnrD nnrE CD630_08790	nnrD nnrE	526	unreviewed	Clostridioides difficile (strain 630) (Peptoclostridium difficile)	cdf:CD630_08790	ko:K23997	putative carbohydrate kinase	272563.CD630_08790
CD630_RS02930	14.8286	1.28125	0.615513	2.08159	0.0373795	0.0568931	7.11206	CD630_RS02930	CD630_04760	RefSeq	gene	gene-CD630_RS02930	CD630_RS02930	protein_coding	NC_009089.1	565827	566084	258	-	NA	Q188S2	Q188S2_CLOD6	Uncharacterized protein	CD630_04760	CD630_04760	85	unreviewed	Clostridioides difficile (strain 630) (Peptoclostridium difficile)	cdf:CD630_04760	NA	conserved hypothetical protein	272563.CD630_04760
CD630_RS06630	174.889	1.27842	0.170509	7.49765	6.49705e-14	2.16898e-13	13.9429	CD630_RS06630	CD630_11890	RefSeq	gene	gene-CD630_RS06630	CD630_RS06630	protein_coding	NC_009089.1	1389935	1391248	1314	+	NA	Q18B49	Q18B49_CLOD6	Putative amino acid/polyamine transporter I	CD630_11890	CD630_11890	442	unreviewed	Clostridioides difficile (strain 630) (Peptoclostridium difficile)	cdf:CD630_11890	NA	putative amino acid/polyamine transporter I	272563.CD630_11890
CD630_RS02040	168.277	1.27701	0.261951	4.87501	1.08802e-06	2.51066e-06	19.7564	CD630_RS02040	CD630_03000	RefSeq	gene	gene-CD630_RS02040	CD630_RS02040	protein_coding	NC_009089.1	361084	362046	963	+	57299720	Q18D38	Q18D38_CLOD6	ABC-type transport system, ribose-specific extracellular solute-binding protein	rbsB CD630_03000	rbsB	320	unreviewed	Clostridioides difficile (strain 630) (Peptoclostridium difficile)	cdf:CD630_03000	ko:K10439	rbsB; ABC-type transport system, ribose-specific extracellular solute-binding protein	272563.CD630_03000
CD630_RS07040	12.7234	1.27697	0.434131	2.94144	0.00326686	0.00567667	1.52449	CD630_RS07040	CD630_12670	RefSeq	gene	gene-CD630_RS07040	CD630_RS07040	protein_coding	NC_009089.1	1472204	1473301	1098	-	NA	Q18BD0	Q18BD0_CLOD6	ABC-type transport system, multidrug-family permease	CD630_12670	CD630_12670	365	unreviewed	Clostridioides difficile (strain 630) (Peptoclostridium difficile)	cdf:CD630_12670	ko:K01992	ABC-type transport system, multidrug-family permease	272563.CD630_12670
CD630_RS10420	4.87152	1.2756	0.817802	1.55979	0.118808	0.164088	1.83348	CD630_RS10420	CD630_19220	RefSeq	gene	gene-CD630_RS10420	CD630_RS10420	protein_coding	NC_009089.1	2222164	2222436	273	+	57298233	Q187N5	Q187N5_CLOD6	Ethanolamine carboxysome structural protein	eutN CD630_19220	eutN	90	unreviewed	Clostridioides difficile (strain 630) (Peptoclostridium difficile)	cdf:CD630_19220	ko:K04028	eutN; Ethanolamine carboxysome structural protein	272563.CD630_19220
CD630_RS10410	4.21963	1.27266	0.638858	1.99209	0.0463616	0.0695423	0.710508	CD630_RS10410	CD630_19200	RefSeq	gene	gene-CD630_RS10410	CD630_RS10410	protein_coding	NC_009089.1	2220755	2221384	630	+	57298235	Q187N2	PDUL_CLOD6	Phosphate propanoyltransferase (EC 2.3.1.222) (Phosphate acyltransferase PduL) (Phosphotransacylase PduL) (PTAC) (Propanediol utilization protein PduL)	pduL CD630_19200	pduL	209	reviewed	Clostridioides difficile (strain 630) (Peptoclostridium difficile)	cdf:CD630_19200	NA	putative ethanolamine utilization protein	272563.CD630_19200
CD630_RS05180	2.48852	1.27093	0.8797	1.44473	0.148533	0.200681	0.317071	CD630_RS05180	CD630_09180	RefSeq	gene	gene-CD630_RS05180	CD630_RS05180	protein_coding	NC_009089.1	1099200	1100039	840	+	NA	Q18AA6	Q18AA6_CLOD6	Putative phage protein	CD630_09180	CD630_09180	279	unreviewed	Clostridioides difficile (strain 630) (Peptoclostridium difficile)	cdf:CD630_09180	NA	putative phage protein	272563.CD630_09180
CD630_RS04205	934.795	1.27066	0.212342	5.98403	2.17684e-09	5.9079e-09	120.551	CD630_RS04205	CD630_07240	RefSeq	gene	gene-CD630_RS04205	CD630_RS04205	protein_coding	NC_009089.1	886035	886805	771	+	57299322	Q189S2	Q189S2_CLOD6	Bifunctional carbon monoxide dehydrogenase/acetyl-CoA synthase,nickel-inserting subunit	CD630_07240	CD630_07240	256	unreviewed	Clostridioides difficile (strain 630) (Peptoclostridium difficile)	cdf:CD630_07240	ko:K07321	Bifunctional carbon monoxide dehydrogenase/acetyl-CoA synthase,nickel-inserting subunit	272563.CD630_07240
CD630_RS08290	272.097	1.26845	0.180882	7.01258	2.33958e-12	7.33751e-12	31.0795	CD630_RS08290	CD630_15140	RefSeq	gene	gene-CD630_RS08290	CD630_RS08290	protein_coding	NC_009089.1	1751950	1752873	924	-	NA	Q18C35	Q18C35_CLOD6	DUF2520 domain-containing protein	CD630_15140	CD630_15140	298	unreviewed	Clostridioides difficile (strain 630) (Peptoclostridium difficile)	cdf:CD630_15140	NA	uncharacterised protein	272563.CD630_15140
CD630_RS19460	4160.86	1.26799	0.154651	8.19903	2.42341e-16	8.85101e-16	247.37	CD630_RS19460	CD630_36590	RefSeq	gene	gene-CD630_RS19460	CD630_RS19460	protein_coding	NC_009089.1	4269884	4271878	1995	-	57300168	Q181R1	Q181R1_CLOD6	Cyclic-di-AMP phosphodiesterase (EC 3.1.4.-)	CD630_36590	CD630_36590	664	unreviewed	Clostridioides difficile (strain 630) (Peptoclostridium difficile)	cdf:CD630_36590	ko:K22927	putative signal transduction phosphoesterase	272563.CD630_36590
CD630_RS09650	238.658	1.26512	0.209295	6.04467	1.49717e-09	4.09307e-09	64.4279	CD630_RS09650	CD630_17710	RefSeq	gene	gene-CD630_RS09650	CD630_RS09650	protein_coding	NC_009089.1	2052391	2052768	378	+	57298349	Q186Y2	Q186Y2_CLOD6	Putative monooxygenase	CD630_17710	CD630_17710	125	unreviewed	Clostridioides difficile (strain 630) (Peptoclostridium difficile)	cdf:CD630_17710	NA	putative monooxygenase	272563.CD630_17710
CD630_RS06080	27.8748	1.26222	0.272626	4.62984	3.65951e-06	8.20091e-06	5.76082	CD630_RS06080	CD630_10880	RefSeq	gene	gene-CD630_RS06080	CD630_RS06080	protein_coding	NC_009089.1	1281482	1282042	561	+	57299027	Q18AT9	Q18AT9_CLOD6	Uncharacterized protein	CD630_10880	CD630_10880	186	unreviewed	Clostridioides difficile (strain 630) (Peptoclostridium difficile)	cdf:CD630_10880	NA	conserved hypothetical protein	272563.CD630_10880
CD630_RS14190	2710.99	1.26198	0.0948644	13.3029	2.22523e-40	1.60501e-39	246.915	CD630_RS14190	CD630_26510	RefSeq	gene	gene-CD630_RS14190	murG	protein_coding	NC_009089.1	3058332	3059558	1227	-	NA	Q182Y6	MURG_CLOD6	UDP-N-acetylglucosamine--N-acetylmuramyl-(pentapeptide) pyrophosphoryl-undecaprenol N-acetylglucosamine transferase (EC 2.4.1.227) (Undecaprenyl-PP-MurNAc-pentapeptide-UDPGlcNAc GlcNAc transferase)	murG CD630_26510	murG	409	reviewed	Clostridioides difficile (strain 630) (Peptoclostridium difficile)	cdf:CD630_26510	ko:K02563	murG; UDP-N-acetylglucosamine--N-acetylmuramyl-(pentapeptide) pyrophosphoryl-undecaprenol N-acetylglucosamine transferase	272563.CD630_26510
CD630_RS13105	377.199	1.2616	0.185808	6.78982	1.1227e-11	3.41759e-11	103.018	CD630_RS13105	CD630_24380	RefSeq	gene	gene-CD630_RS13105	CD630_RS13105	protein_coding	NC_009089.1	2815189	2815590	402	-	57297648	Q182C5	Q182C5_CLOD6	Cytidine deaminase (EC 3.5.4.5) (Cytidine aminohydrolase)	cdd CD630_24380	cdd	133	unreviewed	Clostridioides difficile (strain 630) (Peptoclostridium difficile)	cdf:CD630_24380	ko:K01489	cdd; Cytidine deaminase (Cytidine aminohydrolase) (CDA)	272563.CD630_24380
CD630_RS00785	2916.8	1.26107	0.313828	4.01836	5.86048e-05	0.000121342	958.249	CD630_RS00785	CD630_00990	RefSeq	gene	gene-CD630_RS00785	rplQ	protein_coding	NC_009089.1	117980	118321	342	+	57299982	Q18CI8	RL17_CLOD6	50S ribosomal protein L17	rplQ CD630_00990	rplQ	113	reviewed	Clostridioides difficile (strain 630) (Peptoclostridium difficile)	cdf:CD630_00990	ko:K02879	rplQ; 50S ribosomal protein L17	272563.CD630_00990
CD630_RS13550	93.9422	1.26095	0.363114	3.47259	0.000515459	0.000978192	17.1536	CD630_RS13550	CD630_25250	RefSeq	gene	gene-CD630_RS13550	recX	protein_coding	NC_009089.1	2918012	2918650	639	+	57297560	Q182L1	RECX_CLOD6	Regulatory protein RecX	recX CD630_25250	recX	212	reviewed	Clostridioides difficile (strain 630) (Peptoclostridium difficile)	cdf:CD630_25250	ko:K03565	recX; Regulatory protein RecX	272563.CD630_25250
CD630_RS00440	23.4072	1.26052	0.378091	3.33391	0.00085635	0.00158714	2.77325	CD630_RS00440	CD630_00350	RefSeq	gene	gene-CD630_RS00440	CD630_RS00440	protein_coding	NC_009089.1	57469	58422	954	+	57300052	Q18CB7	Q18CB7_CLOD6	Transcriptional regulator	CD630_00350	CD630_00350	317	unreviewed	Clostridioides difficile (strain 630) (Peptoclostridium difficile)	cdf:CD630_00350	NA	Transcriptional regulator	272563.CD630_00350
CD630_RS04430	31.4674	1.25966	0.337253	3.73507	0.000187661	0.000374019	4.25942	CD630_RS04430	CD630_07680	RefSeq	gene	gene-CD630_RS04430	srlD	protein_coding	NC_009089.1	939165	939938	774	+	57299278	Q189W7	Q189W7_CLOD6	Sorbitol 6-phosphate 2-dehydrogenase (Glucitol) (EC 1.1.1.140)	srlD CD630_07680	srlD	257	unreviewed	Clostridioides difficile (strain 630) (Peptoclostridium difficile)	cdf:CD630_07680	ko:K00068	srlD; Sorbitol 6-phosphate 2-dehydrogenase (Glucitol)	272563.CD630_07680
CD630_RS10815	281.483	1.25848	0.120469	10.4465	1.52019e-25	7.45895e-25	40.2104	CD630_RS10815	CD630_19950	RefSeq	gene	gene-CD630_RS10815	CD630_RS10815	protein_coding	NC_009089.1	2303482	2304234	753	-	NA	Q187V6	Q187V6_CLOD6	Probable membrane transporter protein	CD630_19950	CD630_19950	250	unreviewed	Clostridioides difficile (strain 630) (Peptoclostridium difficile)	cdf:CD630_19950	ko:K07090	putative membrane protein	272563.CD630_19950
CD630_RS19635	13.1977	1.25518	0.461241	2.72131	0.00650243	0.0109371	9.53044	CD630_RS19635	CD630_04080	RefSeq	gene	gene-CD630_RS19635	CD630_RS19635	protein_coding	NC_009089.1	480432	480590	159	+	NA	Q188J5	Q188J5_CLOD6	Uncharacterized protein	CD630_04080	CD630_04080	52	unreviewed	Clostridioides difficile (strain 630) (Peptoclostridium difficile)	cdf:CD630_04080	NA	conserved hypothetical protein	272563.CD630_04080
CD630_RS13645	190.348	1.25385	0.242914	5.1617	2.44711e-07	5.88728e-07	19.6111	CD630_RS13645	CD630_25440	RefSeq	gene	gene-CD630_RS13645	CD630_RS13645	protein_coding	NC_009089.1	2941343	2942458	1116	-	NA	Q182N1	Q182N1_CLOD6	Uncharacterized protein	CD630_25440	CD630_25440	358	unreviewed	Clostridioides difficile (strain 630) (Peptoclostridium difficile)	cdf:CD630_25440	NA	conserved hypothetical protein	272563.CD630_25440
CD630_RS01135	1895.78	1.25294	0.10023	12.5006	7.40448e-36	4.77704e-35	207.025	CD630_RS01135	CD630_01240	RefSeq	gene	gene-CD630_RS01135	spoIID	protein_coding	NC_009089.1	169522	170586	1065	+	57299912	Q18CL6	Q18CL6_CLOD6	Stage II sporulation protein D	spoIID CD630_01240	spoIID	354	unreviewed	Clostridioides difficile (strain 630) (Peptoclostridium difficile)	cdf:CD630_01240	ko:K06381	spoIID; Stage II sporulation protein D	272563.CD630_01240
CD630_RS12570	9.14766	1.25212	0.511488	2.448	0.0143651	0.0231394	2.31761	CD630_RS12570	CD630_23320	RefSeq	gene	gene-CD630_RS12570	CD630_RS12570	protein_coding	NC_009089.1	2696061	2696483	423	-	57297757	Q185K6	Q185K6_CLOD6	PTS system, mannitol-specific, EIIA component (EC 2.7.1.69)	mtlF CD630_23320	mtlF	140	unreviewed	Clostridioides difficile (strain 630) (Peptoclostridium difficile)	cdf:CD630_23320	ko:K02798	mtlF; PTS system, mannitol-specific, EIIA component	272563.CD630_23320
CD630_RS09570	19.8744	1.25066	0.351851	3.5545	0.000378699	0.00072905	5.09012	CD630_RS09570	CD630_17560	RefSeq	gene	gene-CD630_RS09570	def	protein_coding	NC_009089.1	2034575	2035030	456	+	NA	Q186W3	Q186W3_CLOD6	Peptide deformylase (PDF) (EC 3.5.1.88) (Polypeptide deformylase)	def1 def CD630_17560	def1 def	151	unreviewed	Clostridioides difficile (strain 630) (Peptoclostridium difficile)	cdf:CD630_17560	ko:K01462	def1; Peptide deformylase 1 (PDF 1) (Polypeptide deformylase 1)	272563.CD630_17560
CD630_RS12820	218.409	1.25049	0.24179	5.17181	2.31838e-07	5.58117e-07	14.6123	CD630_RS12820	CD630_23840	RefSeq	gene	gene-CD630_RS12820	CD630_RS12820	protein_coding	NC_009089.1	2751695	2753581	1887	-	NA	Q181X0	Q181X0_CLOD6	Putative diguanylate cyclase signaling protein	CD630_23840	CD630_23840	632	unreviewed	Clostridioides difficile (strain 630) (Peptoclostridium difficile)	cdf:CD630_23840	NA	putative diguanylate cyclase signaling protein	272563.CD630_23840
CD630_RS14090	2887.2	1.25049	0.125779	9.94195	2.73431e-23	1.2588e-22	540.59	CD630_RS14090	CD630_26310	RefSeq	gene	gene-CD630_RS14090	plsY	protein_coding	NC_009089.1	3040425	3041039	615	-	57297454	Q182W4	PLSY_CLOD6	Glycerol-3-phosphate acyltransferase (Acyl-PO4 G3P acyltransferase) (Acyl-phosphate--glycerol-3-phosphate acyltransferase) (G3P acyltransferase) (GPAT) (EC 2.3.1.275) (Lysophosphatidic acid synthase) (LPA synthase)	plsY CD630_26310	plsY	204	reviewed	Clostridioides difficile (strain 630) (Peptoclostridium difficile)	cdf:CD630_26310	ko:K08591	putative membrane protein, UPF0078 family	272563.CD630_26310
CD630_RS02540	8705.69	1.25022	0.140168	8.91944	4.68662e-19	1.87716e-18	812.873	CD630_RS02540	CD630_03980	RefSeq	gene	gene-CD630_RS02540	hadC	protein_coding	NC_009089.1	470312	471439	1128	+	57299654	Q188I6	Q188I6_CLOD6	Subunit of oxygen-sensitive 2-hydroxyisocaproyl-CoA dehydratase C	hadC CD630_03980	hadC	375	unreviewed	Clostridioides difficile (strain 630) (Peptoclostridium difficile)	cdf:CD630_03980	ko:K20026	hadC; Subunit of oxygen-sensitive 2-hydroxyisocaproyl-CoA dehydratase C	272563.CD630_03980
CD630_RS00545	803.714	1.24899	0.110756	11.2769	1.70625e-29	9.22119e-29	173.972	CD630_RS00545	CD630_00560	RefSeq	gene	gene-CD630_RS00545	CD630_RS00545	protein_coding	NC_009089.1	82411	82938	528	+	57300030	Q18CD9	Q18CD9_CLOD6	Putative ribonuclease	CD630_00560	CD630_00560	175	unreviewed	Clostridioides difficile (strain 630) (Peptoclostridium difficile)	cdf:CD630_00560	ko:K06962	putative ribonuclease	272563.CD630_00560
CD630_RS19470	212.649	1.24774	0.210454	5.92881	3.05132e-09	8.23924e-09	81.3264	CD630_RS19470	CD630_36610	RefSeq	gene	gene-CD630_RS19470	CD630_RS19470	protein_coding	NC_009089.1	4272853	4273173	321	-	57300166	Q181R3	Q181R3_CLOD6	Uncharacterized protein	CD630_36610	CD630_36610	106	unreviewed	Clostridioides difficile (strain 630) (Peptoclostridium difficile)	cdf:CD630_36610	NA	uncharacterised protein	272563.CD630_36610
CD630_RS02965	28.1388	1.24671	0.319816	3.89821	9.69059e-05	0.00019779	1.33396	CD630_RS02965	CD630_04830	RefSeq	gene	gene-CD630_RS02965	CD630_RS02965	protein_coding	NC_009089.1	571851	574319	2469	-	NA	Q188S7	Q188S7_CLOD6	ABC-type transport system, permease	CD630_04830	CD630_04830	822	unreviewed	Clostridioides difficile (strain 630) (Peptoclostridium difficile)	cdf:CD630_04830	NA	ABC-type transport system, permease	272563.CD630_04830
CD630_RS06125	983.268	1.2445	0.23323	5.33591	9.50671e-08	2.35239e-07	106.184	CD630_RS06125	CD630_10970	RefSeq	gene	gene-CD630_RS06125	CD630_RS06125	protein_coding	NC_009089.1	1289137	1290063	927	-	NA	Q18AU9	Q18AU9_CLOD6	ABC-type transport system, multidrug-family ATP-binding protein Tn1549-like, CTn4-Orf28 (EC 3.6.3.-)	CD630_10970	CD630_10970	308	unreviewed	Clostridioides difficile (strain 630) (Peptoclostridium difficile)	cdf:CD630_10970	ko:K19309	ABC-type transport system, multidrug-family ATP-binding protein Tn1549-like, CTn4-Orf28	272563.CD630_10970
CD630_RS18700	1565.03	1.24181	0.115958	10.7091	9.22173e-27	4.67862e-26	192.643	CD630_RS18700	CD630_35170	RefSeq	gene	gene-CD630_RS18700	purR	protein_coding	NC_009089.1	4109794	4110672	879	-	57296625	Q181B6	Q181B6_CLOD6	Pur operon repressor	purR CD630_35170	purR	292	unreviewed	Clostridioides difficile (strain 630) (Peptoclostridium difficile)	cdf:CD630_35170	ko:K09685	purR; Transcriptional regulator, Purine operon repressor	272563.CD630_35170
CD630_RS16285	30.3017	1.24106	0.290844	4.26711	1.98023e-05	4.21719e-05	4.69226	CD630_RS16285	CD630_30560	RefSeq	gene	gene-CD630_RS16285	CD630_RS16285	protein_coding	NC_009089.1	3549650	3550402	753	-	NA	Q184P3	Q184P3_CLOD6	ABC-type transport system, ATP-binding protein (EC 3.6.3.-)	CD630_30560	CD630_30560	250	unreviewed	Clostridioides difficile (strain 630) (Peptoclostridium difficile)	cdf:CD630_30560	ko:K02003	ABC-type transport system, ATP-binding protein	272563.CD630_30560
CD630_RS17785	261.682	1.2403	0.169573	7.31426	2.58795e-13	8.43175e-13	44.2949	CD630_RS17785	CD630_33470	RefSeq	gene	gene-CD630_RS17785	CD630_RS17785	protein_coding	NC_009089.1	3910549	3911223	675	+	NA	Q180J0	Q180J0_CLOD6	Putative membrane protein	CD630_33470	CD630_33470	224	unreviewed	Clostridioides difficile (strain 630) (Peptoclostridium difficile)	cdf:CD630_33470	NA	putative membrane protein	272563.CD630_33470
CD630_RS19080	2739.61	1.23879	0.0821332	15.0827	2.10466e-51	1.85538e-50	95.3513	CD630_RS19080	CD630_35880	RefSeq	gene	gene-CD630_RS19080	carB	protein_coding	NC_009089.1	4189008	4192214	3207	-	NA	Q181J0	Q181J0_CLOD6	Carbamoyl-phosphate synthase large chain (EC 6.3.5.5) (Carbamoyl-phosphate synthetase ammonia chain)	carB1 carB CD630_35880	carB1 carB	1068	unreviewed	Clostridioides difficile (strain 630) (Peptoclostridium difficile)	cdf:CD630_35880	ko:K01955	carB1; Carbamoyl-phosphate synthase large chain 1	272563.CD630_35880
CD630_RS05615	157.434	1.23858	0.225266	5.4983	3.83468e-08	9.72096e-08	21.3862	CD630_RS05615	CD630_10030	RefSeq	gene	gene-CD630_RS05615	CD630_RS05615	protein_coding	NC_009089.1	1172153	1172992	840	+	57299119	Q18AK2	Q18AK2_CLOD6	Fumarate hydratase class I, subunit A (EC 4.2.1.2)	fumA CD630_10030	fumA	279	unreviewed	Clostridioides difficile (strain 630) (Peptoclostridium difficile)	cdf:CD630_10030	ko:K01677	fumA; Fumarate hydratase class I, subunit A	272563.CD630_10030
CD630_RS16565	53.697	1.23846	0.198076	6.25241	4.0416e-10	1.14262e-09	4.782	CD630_RS16565	CD630_31120	RefSeq	gene	gene-CD630_RS16565	CD630_RS16565	protein_coding	NC_009089.1	3621936	3623126	1191	-	NA	Q184U9	Q184U9_CLOD6	Putative peptidase, M20D family (EC 3.5.1.-)	CD630_31120	CD630_31120	396	unreviewed	Clostridioides difficile (strain 630) (Peptoclostridium difficile)	cdf:CD630_31120	NA	putative peptidase, M20D family	272563.CD630_31120
CD630_RS07150	16219	1.23834	0.10382	11.9278	8.4791e-33	5.04283e-32	1059.45	CD630_RS07150	CD630_12890	RefSeq	gene	gene-CD630_RS07150	CD630_RS07150	protein_coding	NC_009089.1	1496690	1498366	1677	+	57298845	Q18BF6	Q18BF6_CLOD6	Ribonuclease J (RNase J) (EC 3.1.-.-)	rnj CD630_12890	rnj	558	unreviewed	Clostridioides difficile (strain 630) (Peptoclostridium difficile)	cdf:CD630_12890	ko:K12574	Ribonuclease J family protein	272563.CD630_12890
CD630_RS12385	10.6823	1.23814	0.523109	2.36689	0.0179382	0.0286228	4.01254	CD630_RS12385	CD630_22930	RefSeq	gene	gene-CD630_RS12385	CD630_RS12385	protein_coding	NC_009089.1	2659603	2659899	297	+	NA	Q185G5	Q185G5_CLOD6	Uncharacterized protein	CD630_22930	CD630_22930	98	unreviewed	Clostridioides difficile (strain 630) (Peptoclostridium difficile)	cdf:CD630_22930	NA	conserved hypothetical protein	272563.CD630_22930
CD630_RS09705	319.382	1.23765	0.177161	6.98601	2.82822e-12	8.84026e-12	51.9169	CD630_RS09705	CD630_17820	RefSeq	gene	gene-CD630_RS09705	CD630_RS09705	protein_coding	NC_009089.1	2063643	2064341	699	+	NA	Q186Z2	Q186Z2_CLOD6	Stage 0 sporulation protein A homolog	CD630_17820	CD630_17820	244	unreviewed	Clostridioides difficile (strain 630) (Peptoclostridium difficile)	cdf:CD630_17820	NA	Two-component response regulator	272563.CD630_17820
CD630_RS14305	137.288	1.23711	0.243777	5.07475	3.88016e-07	9.21013e-07	17.8949	CD630_RS14305	CD630_26750	RefSeq	gene	gene-CD630_RS14305	CD630_RS14305	protein_coding	NC_009089.1	3090807	3091709	903	-	57297411	Q183A9	Q183A9_CLOD6	Transcriptional regulator, LysR family	CD630_26750	CD630_26750	300	unreviewed	Clostridioides difficile (strain 630) (Peptoclostridium difficile)	cdf:CD630_26750	NA	Transcriptional regulator, LysR family	272563.CD630_26750
CD630_RS16245	6.06073	1.23597	0.648356	1.90631	0.0566098	0.0836031	0.586808	CD630_RS16245	CD630_30470	RefSeq	gene	gene-CD630_RS16245	CD630_RS16245	protein_coding	NC_009089.1	3540571	3541668	1098	-	NA	Q184N8	Q184N8_CLOD6	Uncharacterized protein	CD630_30470	CD630_30470	365	unreviewed	Clostridioides difficile (strain 630) (Peptoclostridium difficile)	cdf:CD630_30470	ko:K09963	conserved hypothetical protein	272563.CD630_30470
CD630_RS19455	72.2492	1.23471	0.294767	4.18877	2.80466e-05	5.93226e-05	18.6867	CD630_RS19455	CD630_36580	RefSeq	gene	gene-CD630_RS19455	CD630_RS19455	protein_coding	NC_009089.1	4269434	4269883	450	-	57300169	Q181R0	RL9_CLOD6	50S ribosomal protein L9	rplI CD630_36580	rplI	149	reviewed	Clostridioides difficile (strain 630) (Peptoclostridium difficile)	cdf:CD630_36580	ko:K02939	rplI; 50S ribosomal protein L9	272563.CD630_36580
CD630_RS07835	21.0698	1.23005	0.465132	2.64451	0.00818093	0.013613	3.32558	CD630_RS07835	CD630_14220	RefSeq	gene	gene-CD630_RS07835	CD630_RS07835	protein_coding	NC_009089.1	1652211	1653020	810	+	NA	Q18BU2	Q18BU2_CLOD6	Transcriptional regulator, MerR family	CD630_14220	CD630_14220	269	unreviewed	Clostridioides difficile (strain 630) (Peptoclostridium difficile)	cdf:CD630_14220	NA	Transcriptional regulator, MerR family	272563.CD630_14220
CD630_RS05010	692.271	1.22726	0.0933053	13.1532	1.63125e-39	1.14772e-38	32.3449	CD630_RS05010	CD630_08850	RefSeq	gene	gene-CD630_RS05010	CD630_RS05010	protein_coding	NC_009089.1	1064245	1066665	2421	+	NA	Q18A78	Q18A78_CLOD6	Alpha-1,4 glucan phosphorylase (EC 2.4.1.1)	glgP CD630_08850	glgP	813	unreviewed	Clostridioides difficile (strain 630) (Peptoclostridium difficile)	cdf:CD630_08850	ko:K00688	glgP; Glycogen phosphorylase	272563.CD630_08850
CD630_RS13015	46.9587	1.22604	0.20007	6.12805	8.89615e-10	2.46279e-09	3.42437	CD630_RS13015	CD630_24220	RefSeq	gene	gene-CD630_RS13015	CD630_RS13015	protein_coding	NC_009089.1	2795804	2797267	1464	-	NA	Q182A8	Q182A8_CLOD6	Sodium:alanine symporter	CD630_24220	CD630_24220	487	unreviewed	Clostridioides difficile (strain 630) (Peptoclostridium difficile)	cdf:CD630_24220	ko:K03310	Sodium:alanine symporter	272563.CD630_24220
CD630_RS14910	5234.95	1.22479	0.0836564	14.6408	1.54294e-48	1.29005e-47	335.508	CD630_RS14910	CD630_27890	RefSeq	gene	gene-CD630_RS14910	CD630_RS14910	protein_coding	NC_009089.1	3245004	3246836	1833	-	NA	Q183M7	Q183M7_CLOD6	Cell surface protein cwp66	cwp66 CD630_27890	cwp66	610	unreviewed	Clostridioides difficile (strain 630) (Peptoclostridium difficile)	cdf:CD630_27890	NA	cwp66; Cell surface protein cwp66	272563.CD630_27890
CD630_RS19465	1186.67	1.22411	0.154222	7.93732	2.06588e-15	7.31593e-15	142.215	CD630_RS19465	CD630_36600	RefSeq	gene	gene-CD630_RS19465	CD630_RS19465	protein_coding	NC_009089.1	4271889	4272845	957	-	57300167	Q181R2	Q181R2_CLOD6	Putative membrane protein	CD630_36600	CD630_36600	318	unreviewed	Clostridioides difficile (strain 630) (Peptoclostridium difficile)	cdf:CD630_36600	NA	putative membrane protein	272563.CD630_36600
CD630_RS04190	496.789	1.22069	0.137889	8.85267	8.54502e-19	3.38622e-18	74.7853	CD630_RS04190	CD630_07210	RefSeq	gene	gene-CD630_RS04190	CD630_RS04190	protein_coding	NC_009089.1	882959	883633	675	+	57299325	Q189R7	Q189R7_CLOD6	MTHFR_C domain-containing protein	CD630_07210	CD630_07210	224	unreviewed	Clostridioides difficile (strain 630) (Peptoclostridium difficile)	cdf:CD630_07210	NA	uncharacterised protein	272563.CD630_07210
CD630_RS15265	63.3793	1.22069	0.211245	5.77853	7.53548e-09	2.00141e-08	4.26569	CD630_RS15265	CD630_28590	RefSeq	gene	gene-CD630_RS15265	CD630_RS15265	protein_coding	NC_009089.1	3342424	3344025	1602	-	NA	Q183U7	Q183U7_CLOD6	Putative D-aminoacylase (EC 3.5.1.81)	CD630_28590	CD630_28590	533	unreviewed	Clostridioides difficile (strain 630) (Peptoclostridium difficile)	cdf:CD630_28590	NA	putative D-aminoacylase	272563.CD630_28590
CD630_RS12255	205.957	1.21746	0.198548	6.13183	8.68714e-10	2.40671e-09	15.9376	CD630_RS12255	CD630_22660	RefSeq	gene	gene-CD630_RS12255	CD630_RS12255	protein_coding	NC_009089.1	2626135	2627661	1527	-	NA	Q185D9	Q185D9_CLOD6	Putative oxidoreductase, FAD dependent	CD630_22660	CD630_22660	508	unreviewed	Clostridioides difficile (strain 630) (Peptoclostridium difficile)	cdf:CD630_22660	NA	putative oxidoreductase, FAD dependent	272563.CD630_22660
CD630_RS09200	686.376	1.21697	0.211426	5.75604	8.61094e-09	2.27732e-08	67.5286	CD630_RS09200	CD630_16890	RefSeq	gene	gene-CD630_RS09200	CD630_RS09200	protein_coding	NC_009089.1	1961868	1963100	1233	+	57298435	Q186P7	Q186P7_CLOD6	Histidine kinase (EC 2.7.13.3)	CD630_16890	CD630_16890	410	unreviewed	Clostridioides difficile (strain 630) (Peptoclostridium difficile)	cdf:CD630_16890	NA	Two-component sensor histidine kinase	272563.CD630_16890
CD630_RS02530	10283.5	1.21639	0.171024	7.11241	1.14037e-12	3.60683e-12	1371.51	CD630_RS02530	CD630_03960	RefSeq	gene	gene-CD630_RS02530	hadI	protein_coding	NC_009089.1	468271	469071	801	+	57299656	Q188I2	Q188I2_CLOD6	Activator of 2-hydroxyisocaproyl-CoA dehydratase	hadI CD630_03960	hadI	266	unreviewed	Clostridioides difficile (strain 630) (Peptoclostridium difficile)	cdf:CD630_03960	ko:K23876	hadI; Activator of 2-hydroxyisocaproyl-CoA dehydratase	272563.CD630_03960
CD630_RS14600	617.466	1.21512	0.20928	5.80622	6.38988e-09	1.70321e-08	152.036	CD630_RS14600	CD630_27290	RefSeq	gene	gene-CD630_RS14600	CD630_RS14600	protein_coding	NC_009089.1	3165661	3166101	441	-	57297351	Q183G5	Q183G5_CLOD6	Putative regulator of the sigma(E) factor	CD630_27290	CD630_27290	146	unreviewed	Clostridioides difficile (strain 630) (Peptoclostridium difficile)	cdf:CD630_27290	ko:K03803	putative regulator of the sigma(E) factor	272563.CD630_27290
CD630_RS07500	40.0145	1.21493	0.304613	3.98843	6.65124e-05	0.000137182	9.53691	CD630_RS07500	CD630_13590	RefSeq	gene	gene-CD630_RS07500	CD630_RS07500	protein_coding	NC_009089.1	1574593	1575099	507	-	NA	Q18BM3	Q18BM3_CLOD6	Putative phage protein	CD630_13590	CD630_13590	168	unreviewed	Clostridioides difficile (strain 630) (Peptoclostridium difficile)	cdf:CD630_13590	NA	putative phage protein	272563.CD630_13590
CD630_RS18125	6111.83	1.21482	0.14942	8.13023	4.28473e-16	1.55275e-15	376.111	CD630_RS18125	CD630_34070	RefSeq	gene	gene-CD630_RS18125	CD630_RS18125	protein_coding	NC_009089.1	3986410	3988191	1782	+	57296739	Q180Q5	Q180Q5_CLOD6	Putative iron-only hydrogenase, catalytic subunit HymC-like (EC 1.6.99.5)	CD630_34070	CD630_34070	593	unreviewed	Clostridioides difficile (strain 630) (Peptoclostridium difficile)	cdf:CD630_34070	ko:K00336	putative iron-only hydrogenase, catalytic subunit HymC-like	272563.CD630_34070
CD630_RS14810	1873.84	1.21467	0.0983405	12.3516	4.77295e-35	2.9863e-34	107.245	CD630_RS14810	CD630_27690	RefSeq	gene	gene-CD630_RS14810	CD630_RS14810	protein_coding	NC_009089.1	3218877	3220790	1914	-	57297309	Q183K5	Q183K5_CLOD6	Putative polysaccharide biosynthesis protein	CD630_27690	CD630_27690	637	unreviewed	Clostridioides difficile (strain 630) (Peptoclostridium difficile)	cdf:CD630_27690	NA	putative polysaccharide biosynthesis protein	272563.CD630_27690
CD630_RS12270	1300.41	1.21362	0.12839	9.45257	3.30596e-21	1.43348e-20	170.497	CD630_RS12270	CD630_22700	RefSeq	gene	gene-CD630_RS12270	pfkB	protein_coding	NC_009089.1	2631497	2632414	918	-	NA	Q185E1	Q185E1_CLOD6	Tagatose-6-phosphate kinase (EC 2.7.1.144)	fruK CD630_22700	fruK	305	unreviewed	Clostridioides difficile (strain 630) (Peptoclostridium difficile)	cdf:CD630_22700	ko:K00882	fruK; Fructose 1-phosphate kinase	272563.CD630_22700
CD630_RS13110	989.148	1.21229	0.1556	7.79104	6.64614e-15	2.30116e-14	142.822	CD630_RS13110	CD630_24390	RefSeq	gene	gene-CD630_RS13110	CD630_RS13110	protein_coding	NC_009089.1	2815709	2816428	720	-	57297647	Q182C4	Q182C4_CLOD6	Putative diacylglycerol kinase (EC 2.7.1.-)	CD630_24390	CD630_24390	239	unreviewed	Clostridioides difficile (strain 630) (Peptoclostridium difficile)	cdf:CD630_24390	ko:K00901	putative diacylglycerol kinase	272563.CD630_24390
CD630_RS16645	1.49567	1.21167	1.16549	1.03962	0.298518	0.371121	0.255733	CD630_RS16645	CD630_31280	RefSeq	gene	gene-CD630_RS16645	pgmB	protein_coding	NC_009089.1	3643209	3643880	672	-	NA	Q184W6	Q184W6_CLOD6	Beta-phosphoglucomutase (Beta-D-Glucose 1,6-phosphomutase) (EC 5.4.2.6)	pgmB1 CD630_31280	pgmB1	223	unreviewed	Clostridioides difficile (strain 630) (Peptoclostridium difficile)	cdf:CD630_31280	ko:K01838	pgmB1; Beta-phosphoglucomutase (beta-D-Glucose 1,6-phosphomutase)	272563.CD630_31280
CD630_RS19890	398.1	1.20865	0.344712	3.50625	0.000454473	0.000868647	40.8361	CD630_RS19890	NA	RefSeq	gene	gene-CD630_RS19890	nth	protein_coding	NC_009089.1	674308	675360	1053	+	NA	NA	NA	NA	NA	NA	NA	NA	NA	NA	NA	NA	NA
CD630_RS02550	12670.3	1.20858	0.145535	8.30437	1.00352e-16	3.7198e-16	1739.53	CD630_RS02550	CD630_04000	RefSeq	gene	gene-CD630_RS02550	CD630_RS02550	protein_coding	NC_009089.1	472653	473438	786	+	57299652	Q188I4	Q188I4_CLOD6	Beta-subunit of electron transfer flavoprotein	etfB1 CD630_04000	etfB1	261	unreviewed	Clostridioides difficile (strain 630) (Peptoclostridium difficile)	cdf:CD630_04000	NA	etfB1; Beta-subunit of electron transfer flavoprotein	272563.CD630_04000
CD630_RS09925	68.168	1.20746	0.82807	1.45816	0.144798	0.196417	11.3215	CD630_RS09925	CD630_18230	RefSeq	gene	gene-CD630_RS09925	yaaA	protein_coding	NC_009089.1	2107110	2107853	744	+	NA	Q187D2	Y1823_CLOD6	UPF0246 protein CD630_18230	CD630_18230	CD630_18230	247	reviewed	Clostridioides difficile (strain 630) (Peptoclostridium difficile)	cdf:CD630_18230	ko:K09861	conserved hypothetical protein, UPF0246 family	272563.CD630_18230
CD630_RS09825	31.1984	1.20395	0.266564	4.51655	6.28548e-06	1.38526e-05	2.32232	CD630_RS09825	CD630_18050	RefSeq	gene	gene-CD630_RS09825	CD630_RS09825	protein_coding	NC_009089.1	2087647	2089128	1482	+	NA	Q187B5	Q187B5_CLOD6	Sucrose-6-phosphate hydrolase (EC 3.2.1.26) (Invertase)	scrB CD630_18050	scrB	493	unreviewed	Clostridioides difficile (strain 630) (Peptoclostridium difficile)	cdf:CD630_18050	ko:K01193	scrB; Sucrose-6-phosphate hydrolase (Sucrase) (Invertase)	272563.CD630_18050
CD630_RS06670	2.12559	1.20361	0.854052	1.40929	0.158749	0.212711	0.387798	CD630_RS06670	CD630_11970	RefSeq	gene	gene-CD630_RS06670	CD630_RS06670	protein_coding	NC_009089.1	1397736	1398353	618	+	57298942	Q18B58	Q18B58_CLOD6	Stage III sporulation protein AF	spoiIIIAF CD630_11970	spoiIIIAF	205	unreviewed	Clostridioides difficile (strain 630) (Peptoclostridium difficile)	cdf:CD630_11970	ko:K06395	spoiIIIAF; Stage III sporulation protein AF	272563.CD630_11970
CD630_RS17415	12.6558	1.20198	0.358386	3.35386	0.000796929	0.00148365	1.30436	CD630_RS17415	CD630_32750	RefSeq	gene	gene-CD630_RS17415	CD630_RS17415	protein_coding	NC_009089.1	3834001	3835056	1056	-	57296835	Q180C0	Q180C0_CLOD6	Putative phosphosugar isomerase	CD630_32750	CD630_32750	351	unreviewed	Clostridioides difficile (strain 630) (Peptoclostridium difficile)	cdf:CD630_32750	NA	putative phosphosugar isomerase	272563.CD630_32750
CD630_RS14085	3421.54	1.19962	0.130001	9.22774	2.76413e-20	1.15684e-19	381.986	CD630_RS14085	CD630_26300	RefSeq	gene	gene-CD630_RS14085	CD630_RS14085	protein_coding	NC_009089.1	3039375	3040394	1020	-	NA	Q182W5	Q182W5_CLOD6	Glycerol-3-phosphate dehydrogenase [NAD(P)+] (EC 1.1.1.94) (NAD(P)H-dependent glycerol-3-phosphate dehydrogenase)	gpsA CD630_26300	gpsA	343	unreviewed	Clostridioides difficile (strain 630) (Peptoclostridium difficile)	cdf:CD630_26300	ko:K00057	gpsA; Glycerol-3-phosphate dehydrogenase (NAD(P)+) (NAD(P)H-dependent glycerol-3-phosphate dehydrogenase)	272563.CD630_26300
CD630_RS10775	45.6902	1.19962	0.504756	2.37663	0.0174715	0.0279163	28.9223	CD630_RS10775	CD630_19902	RefSeq	gene	gene-CD630_RS10775	CD630_RS10775	protein_coding	NC_009089.1	2298045	2298245	201	+	57298151	Q187U9	Q187U9_CLOD6	Major cold shock protein CspC	cspC1 CD630_19902	cspC1	66	unreviewed	Clostridioides difficile (strain 630) (Peptoclostridium difficile)	cdf:CD630_19902	NA	cspC1; Major cold shock protein CspC	272563.CD630_19902
CD630_RS14915	1437.33	1.19717	0.0826473	14.4852	1.50184e-47	1.23356e-46	232.876	CD630_RS14915	CD630_27900	RefSeq	gene	gene-CD630_RS14915	CD630_RS14915	protein_coding	NC_009089.1	3246869	3247576	708	-	NA	Q183M6	Q183M6_CLOD6	Putative LmbE-like deacetylase	CD630_27900	CD630_27900	235	unreviewed	Clostridioides difficile (strain 630) (Peptoclostridium difficile)	cdf:CD630_27900	NA	putative LmbE-like deacetylase	272563.CD630_27900
CD630_RS08190	2635.61	1.1965	0.091627	13.0583	5.69585e-39	3.91879e-38	350.516	CD630_RS08190	CD630_14950	RefSeq	gene	gene-CD630_RS08190	proC	protein_coding	NC_009089.1	1731904	1732707	804	+	57298636	Q18C14	Q18C14_CLOD6	Pyrroline-5-carboxylate reductase (P5C reductase) (P5CR) (EC 1.5.1.2) (PCA reductase)	proC CD630_14950	proC	267	unreviewed	Clostridioides difficile (strain 630) (Peptoclostridium difficile)	cdf:CD630_14950	ko:K00286	proC; Pyrroline-5-carboxylate reductase	272563.CD630_14950
CD630_RS19085	885.624	1.19504	0.0896741	13.3265	1.62273e-40	1.17727e-39	107.547	CD630_RS19085	CD630_35890	RefSeq	gene	gene-CD630_RS19085	carA	protein_coding	NC_009089.1	4192407	4193456	1050	-	57296549	Q181J1	Q181J1_CLOD6	Carbamoyl-phosphate synthase small chain (EC 6.3.5.5) (Carbamoyl-phosphate synthetase glutamine chain)	carA CD630_35890	carA	349	unreviewed	Clostridioides difficile (strain 630) (Peptoclostridium difficile)	cdf:CD630_35890	ko:K01956	carA; Carbamoyl-phosphate synthase small chain	272563.CD630_35890
CD630_RS18840	291.667	1.19472	0.171433	6.96899	3.19224e-12	9.95308e-12	117.535	CD630_RS18840	CD630_35450	RefSeq	gene	gene-CD630_RS18840	CD630_RS18840	protein_coding	NC_009089.1	4140037	4140741	705	-	NA	Q181E3	Q181E3_CLOD6	HD_domain domain-containing protein	CD630_35450	CD630_35450	234	unreviewed	Clostridioides difficile (strain 630) (Peptoclostridium difficile)	cdf:CD630_35450	NA	conserved hypothetical protein	272563.CD630_35450
CD630_RS07025	83.4598	1.19381	0.234735	5.08575	3.66181e-07	8.72517e-07	37.9867	CD630_RS07025	CD630_12640	RefSeq	gene	gene-CD630_RS07025	CD630_RS07025	protein_coding	NC_009089.1	1469972	1470220	249	+	57298870	Q18BC7	Q18BC7_CLOD6	Uncharacterized protein	CD630_12640	CD630_12640	82	unreviewed	Clostridioides difficile (strain 630) (Peptoclostridium difficile)	cdf:CD630_12640	NA	uncharacterised protein	272563.CD630_12640
CD630_RS11180	132.479	1.19058	0.342452	3.47664	0.000507737	0.000964028	22.4577	CD630_RS11180	CD630_20580	RefSeq	gene	gene-CD630_RS11180	CD630_RS11180	protein_coding	NC_009089.1	2372860	2373573	714	-	NA	Q188C4	Q188C4_CLOD6	Uncharacterized protein	CD630_20580	CD630_20580	237	unreviewed	Clostridioides difficile (strain 630) (Peptoclostridium difficile)	cdf:CD630_20580	NA	conserved hypothetical protein	272563.CD630_20580
CD630_RS01915	14.1551	1.18965	0.316326	3.76084	0.000169342	0.000338412	3.99154	CD630_RS01915	CD630_02770	RefSeq	gene	gene-CD630_RS01915	CD630_RS01915	protein_coding	NC_009089.1	339229	339645	417	+	NA	Q18D15	Q18D15_CLOD6	Uncharacterized protein	CD630_02770	CD630_02770	138	unreviewed	Clostridioides difficile (strain 630) (Peptoclostridium difficile)	cdf:CD630_02770	NA	conserved hypothetical protein	272563.CD630_02770
CD630_RS12380	5.06876	1.18945	0.62712	1.89668	0.0578698	0.0852951	1.41818	CD630_RS12380	CD630_22920	RefSeq	gene	gene-CD630_RS12380	CD630_RS12380	protein_coding	NC_009089.1	2659171	2659584	414	+	NA	Q185G3	Q185G3_CLOD6	Putative membrane protein	CD630_22920	CD630_22920	137	unreviewed	Clostridioides difficile (strain 630) (Peptoclostridium difficile)	cdf:CD630_22920	NA	putative membrane protein	272563.CD630_22920
CD630_RS14690	498.497	1.18933	0.321897	3.69476	0.000220094	0.00043494	23.9155	CD630_RS14690	CD630_27460	RefSeq	gene	gene-CD630_RS14690	recJ	protein_coding	NC_009089.1	3186373	3188823	2451	-	NA	Q183I1	Q183I1_CLOD6	Single-stranded-DNA-specific exonuclease RecJ	recJ CD630_27460	recJ	816	unreviewed	Clostridioides difficile (strain 630) (Peptoclostridium difficile)	cdf:CD630_27460	ko:K07462	recJ; Single-stranded-DNA-specific exonuclease	272563.CD630_27460
CD630_RS12075	42.1809	1.18932	0.337139	3.52768	0.00041922	0.00080498	5.88597	CD630_RS12075	CD630_22300	RefSeq	gene	gene-CD630_RS12075	CD630_RS12075	protein_coding	NC_009089.1	2581783	2582559	777	-	57297907	Q186B7	Q186B7_CLOD6	Putative formate/nitrite transporter	CD630_22300	CD630_22300	258	unreviewed	Clostridioides difficile (strain 630) (Peptoclostridium difficile)	cdf:CD630_22300	ko:K02598	putative formate/nitrite transporter	272563.CD630_22300
CD630_RS10430	13.0265	1.18894	0.486593	2.44339	0.0145499	0.0234268	1.26707	CD630_RS10430	CD630_19240	RefSeq	gene	gene-CD630_RS10430	eutH	protein_coding	NC_009089.1	2222992	2224083	1092	+	57298231	Q187N3	Q187N3_CLOD6	Ethanolamine transport protein	eutH CD630_19240	eutH	363	unreviewed	Clostridioides difficile (strain 630) (Peptoclostridium difficile)	cdf:CD630_19240	ko:K04023	eutH; Ethanolamine transport protein	272563.CD630_19240
CD630_RS17325	16.9598	1.18837	0.339933	3.49589	0.000472492	0.00090124	2.34799	CD630_RS17325	CD630_32570	RefSeq	gene	gene-CD630_RS17325	CD630_RS17325	protein_coding	NC_009089.1	3814559	3815386	828	-	57296853	Q180A0	Q180A0_CLOD6	Putative polysaccharide deacetylase (EC 3.5.1.-)	CD630_32570	CD630_32570	275	unreviewed	Clostridioides difficile (strain 630) (Peptoclostridium difficile)	cdf:CD630_32570	NA	putative polysaccharide deacetylase	272563.CD630_32570
CD630_RS00095	719.514	1.18424	0.253649	4.66883	3.02913e-06	6.83754e-06	181.612	CD630_RS00095	CD630_00150	RefSeq	gene	gene-CD630_RS00095	CD630_RS00095	protein_coding	NC_009089.1	19544	19999	456	+	57300121	Q18CA0	Q18CA0_CLOD6	tRNA-specific adenosine deaminase (EC 3.5.4.33)	tadA CD630_00150	tadA	151	unreviewed	Clostridioides difficile (strain 630) (Peptoclostridium difficile)	cdf:CD630_00150	ko:K11991	tadA; transfer RNA specific adenosine deaminase	272563.CD630_00150
CD630_RS19200	262.236	1.18422	0.3896	3.03958	0.00236909	0.004177	22.2451	NA	NA	NA	NA	NA	NA	NA	NA	NA	NA	NA	NA	NA	NA	NA	NA	NA	NA	NA	NA	NA	NA	NA	NA	NA
CD630_RS02555	35234.5	1.18199	0.222721	5.30704	1.11422e-07	2.74616e-07	3323.9	CD630_RS02555	CD630_04010	RefSeq	gene	gene-CD630_RS02555	CD630_RS02555	protein_coding	NC_009089.1	473457	474494	1038	+	57299651	Q188I8	Q188I8_CLOD6	Alpha-subunit of electron transfer flavoprotein	etfA1 CD630_04010	etfA1	345	unreviewed	Clostridioides difficile (strain 630) (Peptoclostridium difficile)	cdf:CD630_04010	NA	etfA1; Alpha-subunit of electron transfer flavoprotein	272563.CD630_04010
CD630_RS01240	884.785	1.18119	0.0703692	16.7857	3.10639e-63	3.2177e-62	46.4932	CD630_RS01240	CD630_01450	RefSeq	gene	gene-CD630_RS01240	CD630_RS01240	protein_coding	NC_009089.1	193217	195358	2142	+	57299891	Q18CN4	Q18CN4_CLOD6	Putative S1 RNA-binding domain-containing protein	CD630_01450	CD630_01450	713	unreviewed	Clostridioides difficile (strain 630) (Peptoclostridium difficile)	cdf:CD630_01450	ko:K06959	putative S1 RNA-binding domain-containing protein	272563.CD630_01450
CD630_RS10660	321.763	1.18116	0.120558	9.79744	1.1548e-22	5.20076e-22	68.0711	CD630_RS10660	CD630_19690	RefSeq	gene	gene-CD630_RS10660	CD630_RS10660	protein_coding	NC_009089.1	2270637	2271170	534	-	NA	Q187S8	Q187S8_CLOD6	Putative oligonucleotide binding regulator	CD630_19690	CD630_19690	183	unreviewed	Clostridioides difficile (strain 630) (Peptoclostridium difficile)	cdf:CD630_19690	ko:K19055	putative oligonucleotide binding regulator	272563.CD630_19690
CD630_RS18710	138.94	1.17839	0.224603	5.24655	1.5497e-07	3.77949e-07	19.9758	CD630_RS18710	CD630_35190	RefSeq	gene	gene-CD630_RS18710	CD630_RS18710	protein_coding	NC_009089.1	4112298	4113095	798	-	57296623	Q181B9	Q181B9_CLOD6	Uncharacterized protein	CD630_35190	CD630_35190	265	unreviewed	Clostridioides difficile (strain 630) (Peptoclostridium difficile)	cdf:CD630_35190	NA	conserved hypothetical protein	272563.CD630_35190
CD630_RS17280	43.4397	1.17793	0.327507	3.59667	0.000322316	0.000624373	6.78482	CD630_RS17280	CD630_32480	RefSeq	gene	gene-CD630_RS17280	CD630_RS17280	protein_coding	NC_009089.1	3803254	3804018	765	-	NA	Q17ZZ1	Q17ZZ1_CLOD6	Polysaccharide deacetylase	CD630_32480	CD630_32480	254	unreviewed	Clostridioides difficile (strain 630) (Peptoclostridium difficile)	cdf:CD630_32480	NA	Polysaccharide deacetylase	272563.CD630_32480
CD630_RS04280	76.8881	1.17767	0.197877	5.95152	2.65656e-09	7.2046e-09	17.3596	CD630_RS04280	CD630_07390	RefSeq	gene	gene-CD630_RS04280	CD630_RS04280	protein_coding	NC_009089.1	901618	902130	513	+	NA	Q189T5	Q189T5_CLOD6	Putative exported protein	CD630_07390	CD630_07390	170	unreviewed	Clostridioides difficile (strain 630) (Peptoclostridium difficile)	cdf:CD630_07390	NA	putative exported protein	272563.CD630_07390
CD630_RS02250	4801.5	1.17687	0.160799	7.31892	2.49971e-13	8.15523e-13	105.637	CD630_RS02250	CD630_03400	RefSeq	gene	gene-CD630_RS02250	CD630_RS02250	protein_coding	NC_009089.1	413328	418385	5058	-	NA	Q18D80	Q18D80_CLOD6	Uncharacterized protein	CD630_03400	CD630_03400	1685	unreviewed	Clostridioides difficile (strain 630) (Peptoclostridium difficile)	cdf:CD630_03400	NA	uncharacterised protein	272563.CD630_03400
CD630_RS04295	11.5299	1.17567	0.481742	2.44046	0.0146687	0.0235977	1.05952	CD630_RS04295	CD630_07420	RefSeq	gene	gene-CD630_RS04295	CD630_RS04295	protein_coding	NC_009089.1	905503	906618	1116	+	NA	Q189T9	Q189T9_CLOD6	Putative ethanolamine transporter	CD630_07420	CD630_07420	371	unreviewed	Clostridioides difficile (strain 630) (Peptoclostridium difficile)	cdf:CD630_07420	NA	putative ethanolamine transporter	272563.CD630_07420
CD630_RS05620	109.112	1.17245	0.212828	5.50891	3.61057e-08	9.17778e-08	22.0952	CD630_RS05620	CD630_10040	RefSeq	gene	gene-CD630_RS05620	CD630_RS05620	protein_coding	NC_009089.1	1173005	1173553	549	+	57299118	Q18AK1	Q18AK1_CLOD6	Fumarate hydratase class I, subunit B (EC 4.2.1.2)	fumB CD630_10040	fumB	182	unreviewed	Clostridioides difficile (strain 630) (Peptoclostridium difficile)	cdf:CD630_10040	ko:K01678	fumB; Fumarate hydratase class I, subunit B	272563.CD630_10040
CD630_RS11165	11.2964	1.17149	0.338557	3.46024	0.000539696	0.00102263	2.15528	CD630_RS11165	CD630_20550	RefSeq	gene	gene-CD630_RS11165	CD630_RS11165	protein_coding	NC_009089.1	2369254	2369871	618	-	NA	Q188C3	Q188C3_CLOD6	Uncharacterized protein	CD630_20550	CD630_20550	215	unreviewed	Clostridioides difficile (strain 630) (Peptoclostridium difficile)	cdf:CD630_20550	NA	conserved hypothetical protein	272563.CD630_20550
CD630_RS07360	917.028	1.16794	0.130935	8.92005	4.66092e-19	1.86888e-18	57.1339	CD630_RS07360	CD630_13300	RefSeq	gene	gene-CD630_RS07360	CD630_RS07360	protein_coding	NC_009089.1	1543308	1545089	1782	+	NA	Q18BJ7	Q18BJ7_CLOD6	DNA helicase (EC 3.6.4.12)	CD630_13300	CD630_13300	593	unreviewed	Clostridioides difficile (strain 630) (Peptoclostridium difficile)	cdf:CD630_13300	NA	putative DNA helicase, UvrD/REP type	272563.CD630_13300
CD630_RS03700	605.581	1.16146	0.253991	4.57282	4.81211e-06	1.07003e-05	200.901	CD630_RS03700	CD630_06271	RefSeq	gene	gene-CD630_RS03700	CD630_RS03700	protein_coding	NC_009089.1	751318	751548	231	+	57299427	Q189H0	Q189H0_CLOD6	Putative ferredoxin	CD630_06271	CD630_06271	76	unreviewed	Clostridioides difficile (strain 630) (Peptoclostridium difficile)	cdf:CD630_06271	NA	putative ferredoxin	272563.CD630_06271
CD630_RS12260	70.3466	1.15693	0.293669	3.93959	8.16208e-05	0.000167141	8.36858	NA	NA	NA	NA	NA	NA	NA	NA	NA	NA	NA	NA	NA	NA	NA	NA	NA	NA	NA	NA	NA	NA	NA	NA	NA
CD630_RS07555	4.64893	1.15572	0.91396	1.26452	0.206045	0.268182	1.4809	CD630_RS07555	CD630_13690	RefSeq	gene	gene-CD630_RS07555	CD630_RS07555	protein_coding	NC_009089.1	1584083	1584409	327	+	57298766	Q18BN8	Q18BN8_CLOD6	Putative phage protein	CD630_13690	CD630_13690	108	unreviewed	Clostridioides difficile (strain 630) (Peptoclostridium difficile)	cdf:CD630_13690	NA	putative phage protein	272563.CD630_13690
CD630_RS14765	573.75	1.15544	0.109512	10.5509	5.03257e-26	2.50219e-25	40.0792	CD630_RS14765	CD630_27600	RefSeq	gene	gene-CD630_RS14765	CD630_RS14765	protein_coding	NC_009089.1	3207812	3209359	1548	-	57297318	Q183J5	Q183J5_CLOD6	Putative signaling protein	CD630_27600	CD630_27600	515	unreviewed	Clostridioides difficile (strain 630) (Peptoclostridium difficile)	cdf:CD630_27600	NA	putative signaling protein	272563.CD630_27600
CD630_RS12405	3.53307	1.15263	0.951858	1.21093	0.225923	0.290366	0.38426	CD630_RS12405	CD630_22990	RefSeq	gene	gene-CD630_RS12405	CD630_RS12405	protein_coding	NC_009089.1	2664134	2665057	924	-	NA	F3Y5Z9	F3Y5Z9_CLOD6	SHOCT domain-containing protein	CD630_22990	CD630_22990	307	unreviewed	Clostridioides difficile (strain 630) (Peptoclostridium difficile)	cdf:CD630_22990	NA	conserved hypothetical protein	272563.CD630_22990
CD630_RS02925	42.3244	1.15258	0.638571	1.80493	0.0710859	0.102506	8.16753	CD630_RS02925	CD630_04750	RefSeq	gene	gene-CD630_RS02925	CD630_RS02925	protein_coding	NC_009089.1	565058	565684	627	-	57299600	Q188R4	Q188R4_CLOD6	UDG domain-containing protein	CD630_04750	CD630_04750	208	unreviewed	Clostridioides difficile (strain 630) (Peptoclostridium difficile)	cdf:CD630_04750	NA	conserved hypothetical protein	272563.CD630_04750
CD630_RS09710	1349.19	1.15084	0.0804416	14.3065	1.99355e-46	1.60908e-45	104.057	CD630_RS09710	CD630_17830	RefSeq	gene	gene-CD630_RS09710	CD630_RS09710	protein_coding	NC_009089.1	2064344	2065777	1434	+	57298337	Q186Z1	Q186Z1_CLOD6	Histidine kinase (EC 2.7.13.3)	CD630_17830	CD630_17830	477	unreviewed	Clostridioides difficile (strain 630) (Peptoclostridium difficile)	cdf:CD630_17830	NA	Two-component sensor histidine kinase	272563.CD630_17830
CD630_RS15205	32.2248	1.15079	0.420896	2.73415	0.00625424	0.0105603	4.9957	CD630_RS15205	CD630_28470	RefSeq	gene	gene-CD630_RS15205	CD630_RS15205	protein_coding	NC_009089.1	3328453	3329220	768	-	NA	Q183T2	Q183T2_CLOD6	Uncharacterized protein	CD630_28470	CD630_28470	255	unreviewed	Clostridioides difficile (strain 630) (Peptoclostridium difficile)	cdf:CD630_28470	NA	conserved hypothetical protein	272563.CD630_28470
CD630_RS00535	972.937	1.14722	0.0874848	13.1134	2.76029e-39	1.91322e-38	148.895	CD630_RS00535	CD630_00540	RefSeq	gene	gene-CD630_RS00535	CD630_RS00535	protein_coding	NC_009089.1	80900	81658	759	+	57300032	Q18CE1	Q18CE1_CLOD6	Flavin-dependent thymidylate synthase (FDTS) (EC 2.1.1.148) (FAD-dependent thymidylate synthase) (Thymidylate synthase ThyX) (TS) (TSase)	thyX CD630_00540	thyX	252	unreviewed	Clostridioides difficile (strain 630) (Peptoclostridium difficile)	cdf:CD630_00540	ko:K03465	thyX; Thymidylate synthase thyX (TS) (TSase)	272563.CD630_00540
CD630_RS05265	2.19716	1.14453	0.853362	1.3412	0.179854	0.236904	0.310495	CD630_RS05265	CD630_09350	RefSeq	gene	gene-CD630_RS05265	CD630_RS05265	protein_coding	NC_009089.1	1107557	1108363	807	+	NA	Q18AC6	Q18AC6_CLOD6	Site-specific DNA-methyltransferase (adenine-specific) (EC 2.1.1.72)	CD630_09350	CD630_09350	268	unreviewed	Clostridioides difficile (strain 630) (Peptoclostridium difficile)	cdf:CD630_09350	ko:K06223	putative S-adenosyl-L-methionine-dependent methyltransferase	272563.CD630_09350
CD630_RS09955	998.757	1.14282	0.0840443	13.5978	4.1267e-42	3.05934e-41	40.8213	CD630_RS09955	CD630_18290	RefSeq	gene	gene-CD630_RS09955	CD630_RS09955	protein_coding	NC_009089.1	2116049	2118751	2703	+	NA	Q187D8	Q187D8_CLOD6	Histidine kinase (EC 2.7.13.3)	kdpD CD630_18290	kdpD	900	unreviewed	Clostridioides difficile (strain 630) (Peptoclostridium difficile)	cdf:CD630_18290	ko:K07646	kdpD; Two-component sensor histidine kinase KdpD	272563.CD630_18290
CD630_RS11035	3.44981	1.14275	0.678074	1.68529	0.0919332	0.129905	0.332122	CD630_RS11035	CD630_20310	RefSeq	gene	gene-CD630_RS11035	CD630_RS11035	protein_coding	NC_009089.1	2342561	2343748	1188	-	NA	Q187Z9	Q187Z9_CLOD6	Acetylornithine aminotransferase (ACOAT) (EC 2.6.1.11)	argM argD CD630_20310	argM argD	395	unreviewed	Clostridioides difficile (strain 630) (Peptoclostridium difficile)	cdf:CD630_20310	ko:K00821	argM; Succinylornithine transaminase (ACOAT)	272563.CD630_20310
CD630_RS10200	44.3463	1.1415	0.61936	1.84303	0.0653251	0.0950068	8.59099	CD630_RS10200	CD630_18760	RefSeq	gene	gene-CD630_RS10200	CD630_RS10200	protein_coding	NC_009089.1	2177747	2178400	654	+	31920422	Q187I9	Q187I9_CLOD6	Stage 0 sporulation protein A homolog	vncR CD630_18760	vncR	217	unreviewed	Clostridioides difficile (strain 630) (Peptoclostridium difficile)	cdf:CD630_18760	NA	vncR; Two-component response regulator; Tn1549-like,CTn5-Orf36	272563.CD630_18760
CD630_RS09555	21.8472	1.14119	0.268598	4.24869	2.1502e-05	4.56872e-05	3.62163	CD630_RS09555	CD630_17540	RefSeq	gene	gene-CD630_RS09555	CD630_RS09555	protein_coding	NC_009089.1	2032847	2033530	684	+	57298367	Q186W2	Q186W2_CLOD6	ABC-type transport system, multidrug-family permease	CD630_17540	CD630_17540	227	unreviewed	Clostridioides difficile (strain 630) (Peptoclostridium difficile)	cdf:CD630_17540	ko:K16906	ABC-type transport system, multidrug-family permease	272563.CD630_17540
CD630_RS14745	809.098	1.14064	0.250683	4.55015	5.36079e-06	1.18708e-05	352.323	CD630_RS14745	CD630_27560	RefSeq	gene	gene-CD630_RS14745	CD630_RS14745	protein_coding	NC_009089.1	3203742	3204002	261	-	57297322	Q183J2	Q183J2_CLOD6	PTS system, HPr protein	ptsH CD630_27560	ptsH	86	unreviewed	Clostridioides difficile (strain 630) (Peptoclostridium difficile)	cdf:CD630_27560	ko:K02784	ptsH; PTS system, HPr protein	272563.CD630_27560
CD630_RS10720	309.996	1.13956	0.120647	9.44543	3.53938e-21	1.53113e-20	111.115	CD630_RS10720	CD630_19801	RefSeq	gene	gene-CD630_RS10720	CD630_RS10720	protein_coding	NC_009089.1	2284781	2285071	291	-	57298170	Q187U2	Q187U2_CLOD6	Thiamine_BP domain-containing protein	CD630_19801	CD630_19801	96	unreviewed	Clostridioides difficile (strain 630) (Peptoclostridium difficile)	cdf:CD630_19801	NA	conserved hypothetical protein	272563.CD630_19801
CD630_RS09715	241.86	1.13952	0.123853	9.20055	3.56139e-20	1.48384e-19	37.5699	CD630_RS09715	CD630_17840	RefSeq	gene	gene-CD630_RS09715	truA	protein_coding	NC_009089.1	2065799	2066536	738	+	57298336	Q186Z4	Q186Z4_CLOD6	tRNA pseudouridine synthase A (EC 5.4.99.12) (tRNA pseudouridine(38-40) synthase) (tRNA pseudouridylate synthase I) (tRNA-uridine isomerase I)	truA2 truA CD630_17840	truA2 truA	245	unreviewed	Clostridioides difficile (strain 630) (Peptoclostridium difficile)	cdf:CD630_17840	ko:K06173	truA2; Pseudouridylate synthase (tRNA pseudouridine synthase A)	272563.CD630_17840
CD630_RS02255	527.485	1.13902	0.180111	6.32397	2.54931e-10	7.279e-10	131.823	CD630_RS02255	CD630_03410	RefSeq	gene	gene-CD630_RS02255	CD630_RS02255	protein_coding	NC_009089.1	418410	418829	420	-	NA	Q18D86	Q18D86_CLOD6	Uncharacterized protein	CD630_03410	CD630_03410	144	unreviewed	Clostridioides difficile (strain 630) (Peptoclostridium difficile)	cdf:CD630_03410	NA	uncharacterised protein	272563.CD630_03410
CD630_RS04215	1180.75	1.13539	0.124605	9.11191	8.09423e-20	3.33518e-19	99.2918	CD630_RS04215	CD630_07260	RefSeq	gene	gene-CD630_RS04215	CD630_RS04215	protein_coding	NC_009089.1	887800	889167	1368	+	57299320	Q189S0	Q189S0_CLOD6	Bifunctional carbon monoxide dehydrogenase/acetyl-CoA synthase, delta subunit	CD630_07260	CD630_07260	455	unreviewed	Clostridioides difficile (strain 630) (Peptoclostridium difficile)	cdf:CD630_07260	ko:K00197	Bifunctional carbon monoxide dehydrogenase/acetyl-CoA synthase, delta subunit	272563.CD630_07260
CD630_RS14195	6216.3	1.13486	0.126694	8.95749	3.32145e-19	1.33899e-18	622.659	CD630_RS14195	CD630_26520	RefSeq	gene	gene-CD630_RS14195	spoVE	protein_coding	NC_009089.1	3059576	3060706	1131	-	57297433	Q182Y5	Q182Y5_CLOD6	Cell division/stage V sporulation protein	spoVE CD630_26520	spoVE	376	unreviewed	Clostridioides difficile (strain 630) (Peptoclostridium difficile)	cdf:CD630_26520	ko:K03588	spoVE; Cell division/stage V sporulation protein	272563.CD630_26520
CD630_RS07840	16.6826	1.13334	0.571081	1.98455	0.047194	0.0706773	8.20756	CD630_RS07840	CD630_14230	RefSeq	gene	gene-CD630_RS07840	CD630_RS07840	protein_coding	NC_009089.1	1653165	1653404	240	+	NA	Q18BU1	Q18BU1_CLOD6	Uncharacterized protein	CD630_14230	CD630_14230	79	unreviewed	Clostridioides difficile (strain 630) (Peptoclostridium difficile)	cdf:CD630_14230	NA	conserved hypothetical protein	272563.CD630_14230
CD630_RS07160	39.6887	1.13211	0.284455	3.97994	6.89319e-05	0.000141936	3.68496	CD630_RS07160	CD630_12910	RefSeq	gene	gene-CD630_RS07160	CD630_RS07160	protein_coding	NC_009089.1	1498827	1499990	1164	+	57298843	Q18BF4	Q18BF4_CLOD6	Serine-type D-Ala-D-Ala carboxypeptidase (EC 3.4.16.4)	dacF CD630_12910	dacF	387	unreviewed	Clostridioides difficile (strain 630) (Peptoclostridium difficile)	cdf:CD630_12910	ko:K07258	dacF; D-alanyl-D-alanine carboxypeptidase (penicillin-binding protein)	272563.CD630_12910
CD630_RS15100	471.91	1.13211	0.10361	10.9266	8.60136e-28	4.49852e-27	46.0167	CD630_RS15100	CD630_28260	RefSeq	gene	gene-CD630_RS15100	CD630_RS15100	protein_coding	NC_009089.1	3298321	3299415	1095	-	NA	Q183Q9	Q183Q9_CLOD6	Putative oxidoreductase (Fad-binding domain)	CD630_28260	CD630_28260	364	unreviewed	Clostridioides difficile (strain 630) (Peptoclostridium difficile)	cdf:CD630_28260	NA	putative oxidoreductase (fad-binding domain)	272563.CD630_28260
CD630_RS06425	1735.76	1.13156	0.089518	12.6406	1.26114e-36	8.25049e-36	359.836	CD630_RS06425	CD630_11490	RefSeq	gene	gene-CD630_RS06425	CD630_RS06425	protein_coding	NC_009089.1	1348678	1349361	684	+	57298991	Q18B13	MINC_CLOD6	Probable septum site-determining protein MinC	minC CD630_11490	minC	227	reviewed	Clostridioides difficile (strain 630) (Peptoclostridium difficile)	cdf:CD630_11490	ko:K03610	minC; Cell division regulator (septum placement)	272563.CD630_11490
CD630_RS09105	16.4068	1.1313	0.439843	2.57207	0.0101093	0.0166289	2.39094	CD630_RS09105	CD630_16700	RefSeq	gene	gene-CD630_RS09105	CD630_RS09105	protein_coding	NC_009089.1	1946191	1946964	774	+	NA	Q186M5	Q186M5_CLOD6	ABC-type transport system, multidrug-family permease	CD630_16700	CD630_16700	257	unreviewed	Clostridioides difficile (strain 630) (Peptoclostridium difficile)	cdf:CD630_16700	NA	ABC-type transport system, multidrug-family permease	272563.CD630_16700
CD630_RS17025	126.528	1.12679	0.177854	6.33544	2.36662e-10	6.76773e-10	10.8257	CD630_RS17025	CD630_31980	RefSeq	gene	gene-CD630_RS17025	cme	protein_coding	NC_009089.1	3743481	3744731	1251	+	57296913	Q17ZU2	Q17ZU2_CLOD6	Multidrug resistance protein Cme Transporter,Major Facilitator Superfamily (MFS)	cme CD630_31980	cme	416	unreviewed	Clostridioides difficile (strain 630) (Peptoclostridium difficile)	cdf:CD630_31980	ko:K08217	cme; Multidrug resistance protein Cme; Transporter,Major Facilitator Superfamily (MFS)	272563.CD630_31980
CD630_RS08185	1476.88	1.12459	0.0838963	13.4046	5.68653e-41	4.14972e-40	277.446	CD630_RS08185	CD630_14940	RefSeq	gene	gene-CD630_RS08185	CD630_RS08185	protein_coding	NC_009089.1	1731280	1731864	585	+	57298637	Q18C15	Q18C15_CLOD6	Transcriptional regulator, HTH-type	CD630_14940	CD630_14940	194	unreviewed	Clostridioides difficile (strain 630) (Peptoclostridium difficile)	cdf:CD630_14940	NA	Transcriptional regulator, HTH-type	272563.CD630_14940
CD630_RS16775	4.12109	1.11672	0.819395	1.36285	0.172928	0.228995	2.75606	NA	NA	NA	NA	NA	NA	NA	NA	NA	NA	NA	NA	NA	NA	NA	NA	NA	NA	NA	NA	NA	NA	NA	NA	NA
CD630_RS03650	532.92	1.11635	0.179138	6.23178	4.61159e-10	1.29884e-09	74.9521	CD630_RS03650	CD630_06160	RefSeq	gene	gene-CD630_RS03650	CD630_RS03650	protein_coding	NC_009089.1	740227	741051	825	-	NA	Q189G0	Q189G0_CLOD6	Transcriptional regulator, MerR family	CD630_06160	CD630_06160	274	unreviewed	Clostridioides difficile (strain 630) (Peptoclostridium difficile)	cdf:CD630_06160	NA	Transcriptional regulator, MerR family	272563.CD630_06160
CD630_RS03170	17418.3	1.11104	0.140443	7.91095	2.5544e-15	9.02022e-15	1528.37	CD630_RS03170	CD630_05190	RefSeq	gene	gene-CD630_RS03170	CD630_RS03170	protein_coding	NC_009089.1	619229	620407	1179	+	57299533	Q188W4	Q188W4_CLOD6	Uncharacterized protein	CD630_05190	CD630_05190	392	unreviewed	Clostridioides difficile (strain 630) (Peptoclostridium difficile)	cdf:CD630_05190	NA	conserved hypothetical protein	272563.CD630_05190
CD630_RS04520	279.371	1.10789	0.360406	3.074	0.0021121	0.00374336	56.183	CD630_RS04520	CD630_07860	RefSeq	gene	gene-CD630_RS04520	CD630_RS04520	protein_coding	NC_009089.1	959381	960028	648	+	57299257	Q189Y3	Q189Y3_CLOD6	Putative membrane protein	CD630_07860	CD630_07860	215	unreviewed	Clostridioides difficile (strain 630) (Peptoclostridium difficile)	cdf:CD630_07860	NA	putative membrane protein	272563.CD630_07860
CD630_RS08695	23.718	1.10596	0.408415	2.70794	0.00677026	0.0113569	1.22277	CD630_RS08695	CD630_15920	RefSeq	gene	gene-CD630_RS08695	kdpB	protein_coding	NC_009089.1	1846713	1848770	2058	+	57298536	Q186E6	Q186E6_CLOD6	Potassium-transporting ATPase ATP-binding subunit (EC 7.2.2.6) (ATP phosphohydrolase [potassium-transporting] B chain) (Potassium-binding and translocating subunit B) (Potassium-translocating ATPase B chain)	kdpB CD630_15920	kdpB	685	unreviewed	Clostridioides difficile (strain 630) (Peptoclostridium difficile)	cdf:CD630_15920	ko:K01547	kdpB; Potassium-transporting ATPase B chain	272563.CD630_15920
CD630_RS01245	1314.58	1.10097	0.127435	8.63946	5.64789e-18	2.18023e-17	122.377	CD630_RS01245	CD630_01460	RefSeq	gene	gene-CD630_RS01245	CD630_RS01245	protein_coding	NC_009089.1	195506	196672	1167	+	NA	Q18CN9	Q18CN9_CLOD6	Putative hydrolase	CD630_01460	CD630_01460	388	unreviewed	Clostridioides difficile (strain 630) (Peptoclostridium difficile)	cdf:CD630_01460	NA	putative hydrolase	272563.CD630_01460
CD630_RS07540	76.0993	1.10021	0.275872	3.98812	6.6599e-05	0.000137284	3.30407	CD630_RS07540	CD630_13660	RefSeq	gene	gene-CD630_RS07540	CD630_RS07540	protein_coding	NC_009089.1	1579381	1581834	2454	+	57298769	Q18BM6	Q18BM6_CLOD6	Putative phage tail protein	CD630_13660	CD630_13660	817	unreviewed	Clostridioides difficile (strain 630) (Peptoclostridium difficile)	cdf:CD630_13660	NA	putative phage tail protein	272563.CD630_13660
CD630_RS15955	12.8375	1.09628	0.380534	2.88089	0.00396556	0.00682714	2.13896	CD630_RS15955	CD630_29880	RefSeq	gene	gene-CD630_RS15955	CD630_RS15955	protein_coding	NC_009089.1	3471485	3472177	693	-	57297148	Q184H9	Q184H9_CLOD6	Stage 0 sporulation protein A homolog	CD630_29880	CD630_29880	230	unreviewed	Clostridioides difficile (strain 630) (Peptoclostridium difficile)	cdf:CD630_29880	NA	Two-component response regulator	272563.CD630_29880
CD630_RS14755	144.937	1.09312	0.435142	2.5121	0.0120015	0.0195004	10.6052	CD630_RS14755	CD630_27580	RefSeq	gene	gene-CD630_RS14755	CD630_RS14755	protein_coding	NC_009089.1	3205638	3207371	1734	-	57297320	Q183J3	Q183J3_CLOD6	Site-specific DNA-methyltransferase (adenine-specific) (EC 2.1.1.72)	CD630_27580	CD630_27580	577	unreviewed	Clostridioides difficile (strain 630) (Peptoclostridium difficile)	cdf:CD630_27580	NA	putative N6 adenine-specific DNA methyltransferase, N12 class	272563.CD630_27580
CD630_RS07315	229.214	1.09117	0.251041	4.3466	1.38266e-05	2.98721e-05	110.009	CD630_RS07315	CD630_13210	RefSeq	gene	gene-CD630_RS07315	CD630_RS07315	protein_coding	NC_009089.1	1531845	1532090	246	+	57298813	Q18BI6	Q18BI6_CLOD6	Putative sporulation protein	CD630_13210	CD630_13210	81	unreviewed	Clostridioides difficile (strain 630) (Peptoclostridium difficile)	cdf:CD630_13210	NA	putative sporulation protein	272563.CD630_13210
CD630_RS06110	6.41135	1.08572	0.543464	1.99777	0.0457417	0.068702	1.30469	CD630_RS06110	CD630_10940	RefSeq	gene	gene-CD630_RS06110	CD630_RS06110	protein_coding	NC_009089.1	1286643	1287083	441	-	NA	Q18AU5	Q18AU5_CLOD6	Putative RNA polymerase sigma factor Tn1549-like,CTn4-Orf31	CD630_10940	CD630_10940	146	unreviewed	Clostridioides difficile (strain 630) (Peptoclostridium difficile)	cdf:CD630_10940	NA	putative RNA polymerase sigma factor Tn1549-like,CTn4-Orf31	272563.CD630_10940
CD630_RS05990	370.064	1.08562	0.165724	6.55076	5.72448e-11	1.68748e-10	30.4772	CD630_RS05990	CD630_10700	RefSeq	gene	gene-CD630_RS05990	CD630_RS05990	protein_coding	NC_009089.1	1263859	1265304	1446	+	NA	Q18AR9	Q18AR9_CLOD6	Putative aminotransferase	CD630_10700	CD630_10700	484	unreviewed	Clostridioides difficile (strain 630) (Peptoclostridium difficile)	cdf:CD630_10700	NA	putative aminotransferase	272563.CD630_10700
CD630_RS06245	0.259407	1.08538	4.24973	0.2554	0.798414	0.843424	0.0616179	CD630_RS06245	CD630_11160	RefSeq	gene	gene-CD630_RS06245	CD630_RS06245	protein_coding	NC_009089.1	1312709	1313185	477	-	NA	Q18AX4	Q18AX4_CLOD6	Putative conjugative transposon protein Tn1549-like, CTn4-Orf3	CD630_11160	CD630_11160	158	unreviewed	Clostridioides difficile (strain 630) (Peptoclostridium difficile)	cdf:CD630_11160	NA	putative conjugative transposon protein Tn1549-like, CTn4-Orf3	272563.CD630_11160
CD630_RS06900	0.20619	1.08531	5.29926	0.204804	0.837725	0.876178	0.119106	CD630_RS06900	CD630_12401	RefSeq	gene	gene-CD630_RS06900	CD630_RS06900	protein_coding	NC_009089.1	1443637	1443831	195	-	57298895	Q18BA0	Q18BA0_CLOD6	Putative phage protein	CD630_12401	CD630_12401	64	unreviewed	Clostridioides difficile (strain 630) (Peptoclostridium difficile)	cdf:CD630_12401	NA	putative phage protein	272563.CD630_12401
CD630_RS01140	128.354	1.08506	0.333835	3.25029	0.00115287	0.00211028	24.1095	CD630_RS01140	CD630_01250	RefSeq	gene	gene-CD630_RS01140	CD630_RS01140	protein_coding	NC_009089.1	170652	171320	669	+	57299911	Q18CL5	Q18CL5_CLOD6	Putative cell wall endopeptidase	CD630_01250	CD630_01250	222	unreviewed	Clostridioides difficile (strain 630) (Peptoclostridium difficile)	cdf:CD630_01250	NA	putative cell wall endopeptidase	272563.CD630_01250
CD630_RS02620	2.30695	1.08362	1.41029	0.768368	0.442268	0.52305	0.230229	CD630_RS02620	CD630_04150	RefSeq	gene	gene-CD630_RS02620	CD630_RS02620	protein_coding	NC_009089.1	485569	486432	864	+	58099947	Q188K5	Q188K5_CLOD6	Putative membrane protein Tn1549-like,CTn2-Orf9	CD630_04150	CD630_04150	287	unreviewed	Clostridioides difficile (strain 630) (Peptoclostridium difficile)	cdf:CD630_04150	NA	putative membrane protein Tn1549-like,CTn2-Orf9	272563.CD630_04150
CD630_RS19245	429.059	1.08258	0.117522	9.21171	3.20977e-20	1.34034e-19	57.5697	CD630_RS19245	CD630_36210	RefSeq	gene	gene-CD630_RS19245	CD630_RS19245	protein_coding	NC_009089.1	4226672	4227538	867	-	NA	Q181M2	Q181M2_CLOD6	Pentapeptide repeat protein	CD630_36210	CD630_36210	288	unreviewed	Clostridioides difficile (strain 630) (Peptoclostridium difficile)	cdf:CD630_36210	NA	pentapeptide repeat protein	272563.CD630_36210
CD630_RS05025	188.495	1.08045	0.145198	7.44121	9.97688e-14	3.29821e-13	13.6099	CD630_RS05025	CD630_08880	RefSeq	gene	gene-CD630_RS05025	CD630_RS05025	protein_coding	NC_009089.1	1070071	1071546	1476	+	NA	Q18A82	Q18A82_CLOD6	Arginine decarboxylase (EC 4.1.1.19)	speA CD630_08880	speA	491	unreviewed	Clostridioides difficile (strain 630) (Peptoclostridium difficile)	cdf:CD630_08880	ko:K01585	speA; Arginine decarboxylase	272563.CD630_08880
CD630_RS05005	222.17	1.07862	0.124033	8.69625	3.43027e-18	1.33523e-17	18.6107	CD630_RS05005	CD630_08840	RefSeq	gene	gene-CD630_RS05005	glgA	protein_coding	NC_009089.1	1062789	1064231	1443	+	NA	Q18A79	GLGA_CLOD6	Glycogen synthase (EC 2.4.1.21) (Starch [bacterial glycogen] synthase)	glgA CD630_08840	glgA	480	reviewed	Clostridioides difficile (strain 630) (Peptoclostridium difficile)	cdf:CD630_08840	ko:K00703	glgA; Glycogen synthase (Starch [bacterial glycogen] synthase)	272563.CD630_08840
CD630_RS00100	202.914	1.07792	0.234525	4.59619	4.3029e-06	9.59086e-06	222.354	CD630_RS00100	CD630_t0020	RefSeq	gene	gene-CD630_RS00100	CD630_RS00100	tRNA	NC_009089.1	20000	20091	92	+	NA	NA	NA	NA	NA	NA	NA	NA	NA	NA	NA	NA	NA
CD630_RS07585	7.04015	1.07536	0.847704	1.26855	0.204601	0.266489	2.26706	CD630_RS07585	NA	RefSeq	gene	gene-CD630_RS07585	CD630_RS07585	protein_coding	NC_009089.1	1592834	1593187	354	+	NA	NA	NA	NA	NA	NA	NA	NA	NA	NA	NA	NA	NA
CD630_RS12990	11.2836	1.07523	0.440412	2.44142	0.0146298	0.0235453	1.1691	CD630_RS12990	CD630_24170	RefSeq	gene	gene-CD630_RS12990	CD630_RS12990	protein_coding	NC_009089.1	2790293	2791306	1014	-	57297671	Q181Z8	Q181Z8_CLOD6	PTS system, Sorbitol-like IIB component (Glucitol) (EC 2.7.1.69)	CD630_24170	CD630_24170	337	unreviewed	Clostridioides difficile (strain 630) (Peptoclostridium difficile)	cdf:CD630_24170	ko:K02782	PTS system, Sorbitol-like IIB component (Glucitol)	272563.CD630_24170
CD630_RS07020	1588.82	1.07438	0.135393	7.93528	2.10018e-15	7.43034e-15	164.533	CD630_RS07020	CD630_12630	RefSeq	gene	gene-CD630_RS07020	CD630_RS07020	protein_coding	NC_009089.1	1468890	1469906	1017	+	57298871	Q18BC8	Q18BC8_CLOD6	Putative FMN-dependent dehydrogenase	CD630_12630	CD630_12630	338	unreviewed	Clostridioides difficile (strain 630) (Peptoclostridium difficile)	cdf:CD630_12630	NA	putative FMN-dependent dehydrogenase	272563.CD630_12630
CD630_RS18385	485.604	1.0742	0.166867	6.43749	1.21466e-10	3.52213e-10	58.8279	CD630_RS18385	CD630_34550	RefSeq	gene	gene-CD630_RS18385	CD630_RS18385	protein_coding	NC_009089.1	4048718	4049875	1158	-	57296688	Q180V3	Q180V3_CLOD6	Putative carboxy-terminal protease (EC 3.4.21.102)	CD630_34550	CD630_34550	385	unreviewed	Clostridioides difficile (strain 630) (Peptoclostridium difficile)	cdf:CD630_34550	ko:K03797	putative carboxy-terminal protease	272563.CD630_34550
CD630_RS04175	8784.01	1.07378	0.182314	5.88976	3.86768e-09	1.04059e-08	547.019	CD630_RS04175	CD630_07180	RefSeq	gene	gene-CD630_RS04175	CD630_RS04175	protein_coding	NC_009089.1	879545	881221	1677	+	57299328	Q189R2	FTHS_CLOD6	Formate--tetrahydrofolate ligase (EC 6.3.4.3) (Formyltetrahydrofolate synthetase) (FHS) (FTHFS)	fhs CD630_07180	fhs	558	reviewed	Clostridioides difficile (strain 630) (Peptoclostridium difficile)	cdf:CD630_07180	ko:K01938	fhs; Formate--tetrahydrofolate ligase (Formyltetrahydrofolate synthetase) (FHS) (FTHFS)	272563.CD630_07180
CD630_RS17425	4.39747	1.07344	0.587363	1.82755	0.0676165	0.0979191	0.629592	CD630_RS17425	CD630_32770	RefSeq	gene	gene-CD630_RS17425	CD630_RS17425	protein_coding	NC_009089.1	3835897	3836688	792	-	57296833	Q180C1	Q180C1_CLOD6	PTS system, mannose/fructose/sorbose IIC component	CD630_32770	CD630_32770	263	unreviewed	Clostridioides difficile (strain 630) (Peptoclostridium difficile)	cdf:CD630_32770	ko:K02795	PTS system, mannose/fructose/sorbose IIC component	272563.CD630_32770
CD630_RS14095	2848.52	1.0731	0.101909	10.5301	6.27913e-26	3.11368e-25	247.934	CD630_RS14095	CD630_26320	RefSeq	gene	gene-CD630_RS14095	der	protein_coding	NC_009089.1	3041074	3042393	1320	-	NA	Q182W6	Q182W6_CLOD6	GTPase Der (GTP-binding protein EngA)	der CD630_26320	der	441	unreviewed	Clostridioides difficile (strain 630) (Peptoclostridium difficile)	cdf:CD630_26320	ko:K03977	putative GTP-binding protein EngA	272563.CD630_26320
CD630_RS04410	9.88318	1.07256	0.417547	2.56872	0.0102075	0.016783	1.96678	CD630_RS04410	CD630_07640	RefSeq	gene	gene-CD630_RS04410	srlA	protein_coding	NC_009089.1	937075	937635	561	+	57299281	Q189V9	Q189V9_CLOD6	PTS system, sorbitol-specific IIC component (Glucitol)	srlA CD630_07640	srlA	186	unreviewed	Clostridioides difficile (strain 630) (Peptoclostridium difficile)	cdf:CD630_07640	ko:K02783	srlA; PTS system, sorbitol-specific IIC component (Glucitol)	272563.CD630_07640
CD630_RS02080	287.151	1.07092	0.22837	4.6894	2.74002e-06	6.19996e-06	69.3771	CD630_RS02080	CD630_03080	RefSeq	gene	gene-CD630_RS02080	CD630_RS02080	protein_coding	NC_009089.1	369862	370353	492	+	NA	Q18D49	Q18D49_CLOD6	Putative membrane protein	CD630_03080	CD630_03080	166	unreviewed	Clostridioides difficile (strain 630) (Peptoclostridium difficile)	cdf:CD630_03080	NA	putative membrane protein	272563.CD630_03080
CD630_RS03130	6275.42	1.07086	0.190401	5.62425	1.86312e-08	4.84488e-08	410.255	CD630_RS03130	CD630_05110	RefSeq	gene	gene-CD630_RS03130	tndX	protein_coding	NC_009089.1	604427	606028	1602	+	NA	Q188V9	Q188V9_CLOD6	Recombinase site-specific resolvase family Tn5397, CTn3-Orf3	tndX CD630_05110	tndX	533	unreviewed	Clostridioides difficile (strain 630) (Peptoclostridium difficile)	cdf:CD630_05110	NA	tndX; Recombinase site-specific resolvase family Tn5397, CTn3-Orf3	272563.CD630_05110
CD630_RS14020	5.37823	1.07006	0.727018	1.47185	0.141061	0.191907	0.700064	CD630_RS14020	CD630_26170	RefSeq	gene	gene-CD630_RS14020	CD630_RS14020	protein_coding	NC_009089.1	3023365	3024237	873	-	57297472	Q182V1	Q182V1_CLOD6	Putative membrane protein	CD630_26170	CD630_26170	290	unreviewed	Clostridioides difficile (strain 630) (Peptoclostridium difficile)	cdf:CD630_26170	NA	putative membrane protein	272563.CD630_26170
CD630_RS14760	74.2507	1.06859	0.518334	2.06157	0.0392483	0.0595915	22.4593	CD630_RS14760	CD630_27590	RefSeq	gene	gene-CD630_RS14760	CD630_RS14760	protein_coding	NC_009089.1	3207411	3207809	399	-	57297319	Q183J6	Q183J6_CLOD6	Transcriptional regulator, Rrf2 family	CD630_27590	CD630_27590	132	unreviewed	Clostridioides difficile (strain 630) (Peptoclostridium difficile)	cdf:CD630_27590	NA	Transcriptional regulator, Rrf2 family	272563.CD630_27590
CD630_RS10650	17.0188	1.06839	0.431233	2.47753	0.0132296	0.0214028	2.48086	CD630_RS10650	CD630_19670	RefSeq	gene	gene-CD630_RS10650	CD630_RS10650	protein_coding	NC_009089.1	2268834	2269709	876	-	NA	Q187S6	Q187S6_CLOD6	Uncharacterized protein	CD630_19670	CD630_19670	291	unreviewed	Clostridioides difficile (strain 630) (Peptoclostridium difficile)	cdf:CD630_19670	NA	uncharacterised protein	272563.CD630_19670
CD630_RS10465	2504.08	1.06823	0.0441018	24.2219	1.30682e-129	3.18506e-128	426.844	CD630_RS10465	CD630_19310	RefSeq	gene	gene-CD630_RS10465	lexA	protein_coding	NC_009089.1	2229612	2230247	636	-	57298221	Q187P1	LEXA_CLOD6	LexA repressor (EC 3.4.21.88)	lexA CD630_19310	lexA	211	reviewed	Clostridioides difficile (strain 630) (Peptoclostridium difficile)	cdf:CD630_19310	ko:K01356	lexA; Transcriptional regulator, LexA repressor	272563.CD630_19310
CD630_RS12505	1743.58	1.06731	0.0937019	11.3905	4.66271e-30	2.57208e-29	312.089	CD630_RS12505	CD630_23190	RefSeq	gene	gene-CD630_RS12505	CD630_RS12505	protein_coding	NC_009089.1	2682067	2682732	666	-	57297770	Q185J4	Q185J4_CLOD6	Putative ribulose-phosphate 3-epimerase (EC 5.1.3.1)	rpe CD630_23190	rpe	221	unreviewed	Clostridioides difficile (strain 630) (Peptoclostridium difficile)	cdf:CD630_23190	ko:K01783	rpe; putative ribulose-phosphate 3-epimerase	272563.CD630_23190
CD630_RS01385	2183.56	1.06674	0.23702	4.50061	6.77575e-06	1.48803e-05	1394.15	CD630_RS01385	CD630_01721	RefSeq	gene	gene-CD630_RS01385	CD630_RS01385	protein_coding	NC_009089.1	228980	229150	171	-	57299861	Q18CR3	Q18CR3_CLOD6	Ferredoxin	fdxA CD630_01721	fdxA	56	unreviewed	Clostridioides difficile (strain 630) (Peptoclostridium difficile)	cdf:CD630_01721	NA	fdxA; Ferredoxin (4Fe-4S cluster-containing protein) (fdx-like)	272563.CD630_01721
CD630_RS19490	43716.9	1.06634	0.12236	8.71475	2.9139e-18	1.1366e-17	3892.21	CD630_RS19490	CD630_36640	RefSeq	gene	gene-CD630_RS19490	CD630_RS19490	protein_coding	NC_009089.1	4274525	4275721	1197	-	57300162	Q181R8	Q181R8_CLOD6	Putative aminotransferase (EC 2.6.1.-)	CD630_36640	CD630_36640	398	unreviewed	Clostridioides difficile (strain 630) (Peptoclostridium difficile)	cdf:CD630_36640	ko:K05825	putative aminotransferase	272563.CD630_36640
CD630_RS05625	399.975	1.06358	0.181922	5.84634	5.02507e-09	1.34519e-08	49.1502	CD630_RS05625	CD630_10050	RefSeq	gene	gene-CD630_RS05625	CD630_RS05625	protein_coding	NC_009089.1	1173619	1174800	1182	+	NA	Q18AK8	Q18AK8_CLOD6	Putative NAD-dependent malic enzyme (EC 1.1.1.38)	CD630_10050	CD630_10050	394	unreviewed	Clostridioides difficile (strain 630) (Peptoclostridium difficile)	cdf:CD630_10050	ko:K00027	putative NAD-dependent malic enzyme	272563.CD630_10050
CD630_RS09560	16.8137	1.06285	0.408837	2.59968	0.00933104	0.0154372	2.79001	CD630_RS09560	CD630_17550	RefSeq	gene	gene-CD630_RS09560	CD630_RS09560	protein_coding	NC_009089.1	2033527	2034243	717	+	57298366	Q186W5	Q186W5_CLOD6	ABC-type transport system, multidrug-family permease	CD630_17550	CD630_17550	238	unreviewed	Clostridioides difficile (strain 630) (Peptoclostridium difficile)	cdf:CD630_17550	ko:K16905	ABC-type transport system, multidrug-family permease	272563.CD630_17550
CD630_RS10935	834.984	1.06259	0.100407	10.5828	3.5791e-26	1.78668e-25	114.584	CD630_RS10935	CD630_20120	RefSeq	gene	gene-CD630_RS10935	CD630_RS10935	protein_coding	NC_009089.1	2321693	2322505	813	-	NA	Q187Y0	Q187Y0_CLOD6	Putative hydrolase	hydD CD630_20120	hydD	270	unreviewed	Clostridioides difficile (strain 630) (Peptoclostridium difficile)	cdf:CD630_20120	NA	hydD; putative hydrolase	272563.CD630_20120
CD630_RS10090	3.21996	1.06213	0.755824	1.40526	0.159944	0.214159	0.142887	CD630_RS10090	CD630_18560	RefSeq	gene	gene-CD630_RS10090	CD630_RS10090	protein_coding	NC_009089.1	2145240	2147669	2430	+	NA	Q187G7	Q187G7_CLOD6	Putative hydrolase Tn1549-like, CTn5-Orf12	CD630_18560	CD630_18560	809	unreviewed	Clostridioides difficile (strain 630) (Peptoclostridium difficile)	cdf:CD630_18560	NA	putative hydrolase Tn1549-like, CTn5-Orf12	272563.CD630_18560
CD630_RS14605	83.1457	1.06115	0.334599	3.17141	0.001517	0.00274074	32.3883	CD630_RS14605	CD630_27300	RefSeq	gene	gene-CD630_RS14605	CD630_RS14605	protein_coding	NC_009089.1	3166116	3166409	294	-	57297350	Q183G4	Q183G4_CLOD6	Uncharacterized protein	CD630_27300	CD630_27300	97	unreviewed	Clostridioides difficile (strain 630) (Peptoclostridium difficile)	cdf:CD630_27300	ko:K21600	conserved hypothetical protein	272563.CD630_27300
CD630_RS12825	83.9904	1.06014	0.348491	3.04208	0.00234953	0.00414446	5.96646	CD630_RS12825	CD630_23850	RefSeq	gene	gene-CD630_RS12825	CD630_RS12825	protein_coding	NC_009089.1	2753608	2755449	1842	-	57297704	Q181W9	Q181W9_CLOD6	Putative diguanylate cyclase signaling protein	CD630_23850	CD630_23850	613	unreviewed	Clostridioides difficile (strain 630) (Peptoclostridium difficile)	cdf:CD630_23850	NA	putative diguanylate cyclase signaling protein	272563.CD630_23850
CD630_RS08530	926.446	1.05943	0.0909551	11.6479	2.35254e-31	1.35171e-30	140.121	CD630_RS08530	CD630_15610	RefSeq	gene	gene-CD630_RS08530	CD630_RS08530	protein_coding	NC_009089.1	1808813	1809634	822	+	NA	Q18C81	Q18C81_CLOD6	Putative xanthine dehydrogenase accessory factor	CD630_15610	CD630_15610	273	unreviewed	Clostridioides difficile (strain 630) (Peptoclostridium difficile)	cdf:CD630_15610	ko:K07402	putative xanthine dehydrogenase accessory factor	272563.CD630_15610
CD630_RS14205	3521.13	1.05869	0.114613	9.23709	2.53293e-20	1.06366e-19	412.577	CD630_RS14205	CD630_26540	RefSeq	gene	gene-CD630_RS14205	CD630_RS14205	protein_coding	NC_009089.1	3062132	3063100	969	-	57297431	Q182Y8	MRAY_CLOD6	Phospho-N-acetylmuramoyl-pentapeptide-transferase (EC 2.7.8.13) (UDP-MurNAc-pentapeptide phosphotransferase)	mraY CD630_26540	mraY	322	reviewed	Clostridioides difficile (strain 630) (Peptoclostridium difficile)	cdf:CD630_26540	ko:K01000	mraY; Phospho-N-acetylmuramoyl-pentapeptide-transferase (UDP-MurNAc-pentapeptide phosphotransferase)	272563.CD630_26540
CD630_RS18300	1252.35	1.05838	0.0981961	10.7783	4.36103e-27	2.23998e-26	152.678	CD630_RS18300	CD630_34390	RefSeq	gene	gene-CD630_RS18300	cobT	protein_coding	NC_009089.1	4029631	4030677	1047	-	57296704	Q180T6	COBT_CLOD6	Nicotinate-nucleotide--dimethylbenzimidazole phosphoribosyltransferase (NN:DBI PRT) (EC 2.4.2.21) (N(1)-alpha-phosphoribosyltransferase)	cobT CD630_34390	cobT	348	reviewed	Clostridioides difficile (strain 630) (Peptoclostridium difficile)	cdf:CD630_34390	ko:K00768	cobT; Nicotinate-nucleotide--dimethylbenzimidazole phosphoribosyltransferase (NN:DBI PRT) (N(1)-alpha-phosphoribosyltransferase)	272563.CD630_34390
CD630_RS17400	267.863	1.05697	0.307946	3.43232	0.000598446	0.00112594	60.241	CD630_RS17400	CD630_32720	RefSeq	gene	gene-CD630_RS17400	CD630_RS17400	protein_coding	NC_009089.1	3830925	3831434	510	-	57296838	Q180B6	Q180B6_CLOD6	Putative membrane protein	CD630_32720	CD630_32720	169	unreviewed	Clostridioides difficile (strain 630) (Peptoclostridium difficile)	cdf:CD630_32720	NA	putative membrane protein	272563.CD630_32720
CD630_RS07030	116.643	1.05494	0.469527	2.24682	0.0246514	0.0385915	28.2332	CD630_RS07030	CD630_12650	RefSeq	gene	gene-CD630_RS07030	CD630_RS07030	protein_coding	NC_009089.1	1470396	1470893	498	-	NA	Q18BC6	Q18BC6_CLOD6	Transcriptional regulator, CarD family	CD630_12650	CD630_12650	165	unreviewed	Clostridioides difficile (strain 630) (Peptoclostridium difficile)	cdf:CD630_12650	ko:K07736	Transcriptional regulator, CarD family	272563.CD630_12650
CD630_RS05240	4.41254	1.05308	0.810716	1.29895	0.19396	0.253604	0.551603	CD630_RS05240	CD630_09300	RefSeq	gene	gene-CD630_RS05240	CD630_RS05240	protein_coding	NC_009089.1	1105182	1105907	726	+	NA	Q18AC2	Q18AC2_CLOD6	Putative phage reductase	CD630_09300	CD630_09300	241	unreviewed	Clostridioides difficile (strain 630) (Peptoclostridium difficile)	cdf:CD630_09300	NA	putative phage reductase	272563.CD630_09300
CD630_RS06120	319.546	1.05142	0.1586	6.62933	3.37209e-11	1.00516e-10	42.4891	CD630_RS06120	CD630_10960	RefSeq	gene	gene-CD630_RS06120	CD630_RS06120	protein_coding	NC_009089.1	1288335	1289144	810	-	NA	Q18AV0	Q18AV0_CLOD6	ABC-type transport system, multidrug-family permease Tn1549-like, CTn4-Orf29	CD630_10960	CD630_10960	269	unreviewed	Clostridioides difficile (strain 630) (Peptoclostridium difficile)	cdf:CD630_10960	ko:K01992	ABC-type transport system, multidrug-family permease Tn1549-like, CTn4-Orf29	272563.CD630_10960
CD630_RS11170	3265.23	1.05136	0.0907008	11.5915	4.55248e-31	2.59972e-30	207.656	CD630_RS11170	CD630_20560	RefSeq	gene	gene-CD630_RS11170	CD630_RS11170	protein_coding	NC_009089.1	2370041	2371741	1701	-	57298090	Q188C6	Q188C6_CLOD6	Putative membrane protein	CD630_20560	CD630_20560	566	unreviewed	Clostridioides difficile (strain 630) (Peptoclostridium difficile)	cdf:CD630_20560	NA	putative membrane protein	272563.CD630_20560
CD630_RS12575	96.905	1.04774	0.265473	3.94671	7.92339e-05	0.000162342	5.56458	CD630_RS12575	CD630_23330	RefSeq	gene	gene-CD630_RS12575	CD630_RS12575	protein_coding	NC_009089.1	2696513	2698642	2130	-	NA	Q185K7	Q185K7_CLOD6	Transcription antiterminator, PTS operon regulator	mtlR CD630_23330	mtlR	709	unreviewed	Clostridioides difficile (strain 630) (Peptoclostridium difficile)	cdf:CD630_23330	ko:K03483	mtlR; Transcription antiterminator, PTS operon regulator	272563.CD630_23330
CD630_RS09960	318.907	1.04546	0.142298	7.34701	2.02693e-13	6.63602e-13	50.2242	CD630_RS09960	CD630_18300	RefSeq	gene	gene-CD630_RS09960	CD630_RS09960	protein_coding	NC_009089.1	2118785	2119483	699	+	57298289	Q187E0	Q187E0_CLOD6	Stage 0 sporulation protein A homolog	kdpE CD630_18300	kdpE	232	unreviewed	Clostridioides difficile (strain 630) (Peptoclostridium difficile)	cdf:CD630_18300	ko:K07667	kdpE; Two-component response regulator KdpE	272563.CD630_18300
CD630_RS18680	497.536	1.04496	0.193459	5.40146	6.61016e-08	1.64988e-07	104.032	CD630_RS18680	CD630_35130	RefSeq	gene	gene-CD630_RS18680	CD630_RS18680	protein_coding	NC_009089.1	4105120	4105635	516	-	NA	Q181B2	Q181B2_CLOD6	Putative pilin protein	CD630_35130	CD630_35130	171	unreviewed	Clostridioides difficile (strain 630) (Peptoclostridium difficile)	cdf:CD630_35130	NA	putative pilin protein	272563.CD630_35130
CD630_RS02030	227.924	1.04443	0.26376	3.95977	7.50219e-05	0.000153966	38.3806	CD630_RS02030	CD630_02980	RefSeq	gene	gene-CD630_RS02030	CD630_RS02030	protein_coding	NC_009089.1	359091	360104	1014	+	57299722	Q18D40	Q18D40_CLOD6	Transcriptional regulator, LacI family	rbsR CD630_02980	rbsR	337	unreviewed	Clostridioides difficile (strain 630) (Peptoclostridium difficile)	cdf:CD630_02980	ko:K02529	rbsR; Transcriptional regulator, LacI family	272563.CD630_02980
CD630_RS05795	3965.19	1.04217	0.0841663	12.3823	3.25782e-35	2.04864e-34	231.642	CD630_RS05795	CD630_10350	RefSeq	gene	gene-CD630_RS05795	CD630_RS05795	protein_coding	NC_009089.1	1214568	1216586	2019	+	NA	Q18AN5	Q18AN5_CLOD6	Putative N-acetylmuramoyl-L-alanine amidase,autolysin cwp16 (EC 3.5.1.28)	cwp16 CD630_10350	cwp16	672	unreviewed	Clostridioides difficile (strain 630) (Peptoclostridium difficile)	cdf:CD630_10350	NA	cwp16; putative N-acetylmuramoyl-L-alanine amidase,autolysin cwp16	272563.CD630_10350
CD630_RS13770	3.86074	1.04183	0.590028	1.76572	0.0774423	0.110772	1.34965	CD630_RS13770	CD630_25670	RefSeq	gene	gene-CD630_RS13770	CD630_RS13770	protein_coding	NC_009089.1	2969118	2969426	309	+	57297518	Q182Q5	Q182Q5_CLOD6	PTS system, mannose-specfic IIB component (EC 2.7.1.69)	CD630_25670	CD630_25670	102	unreviewed	Clostridioides difficile (strain 630) (Peptoclostridium difficile)	cdf:CD630_25670	ko:K02769	PTS system, mannose-specfic IIB component	272563.CD630_25670
CD630_RS00445	48.9513	1.04111	0.303168	3.4341	0.000594518	0.00111911	5.59094	CD630_RS00445	CD630_00360	RefSeq	gene	gene-CD630_RS00445	CD630_RS00445	protein_coding	NC_009089.1	58460	59422	963	+	NA	Q18CB6	Q18CB6_CLOD6	Acetoin dehydrogenase E1 component (TPP-dependent alpha subunit) (EC 1.2.4.1)	acoA CD630_00360	acoA	322	unreviewed	Clostridioides difficile (strain 630) (Peptoclostridium difficile)	cdf:CD630_00360	ko:K21416	acoA; Acetoin dehydrogenase E1 component (TPP-dependent alpha subunit)	272563.CD630_00360
CD630_RS10710	1805.92	1.0311	0.141584	7.28262	3.27396e-13	1.06347e-12	188.306	CD630_RS10710	CD630_19790	RefSeq	gene	gene-CD630_RS10710	CD630_RS10710	protein_coding	NC_009089.1	2283001	2284014	1014	-	NA	Q187U0	Q187U0_CLOD6	ABC-type transport system, extracellular solute-binding protein	CD630_19790	CD630_19790	337	unreviewed	Clostridioides difficile (strain 630) (Peptoclostridium difficile)	cdf:CD630_19790	NA	ABC-type transport system, extracellular solute-binding protein	272563.CD630_19790
CD630_RS07990	2952.91	1.02873	0.110655	9.29667	1.44917e-20	6.13391e-20	282.482	CD630_RS07990	CD630_14550	RefSeq	gene	gene-CD630_RS07990	rpoD	protein_coding	NC_009089.1	1684706	1685872	1167	+	NA	Q18BX5	Q18BX5_CLOD6	RNA polymerase sigma factor SigA	sigA1 sigA CD630_14550	sigA1 sigA	390	unreviewed	Clostridioides difficile (strain 630) (Peptoclostridium difficile)	cdf:CD630_14550	ko:K03086	sigA1; RNA polymerase sigma factor SigA1 (sigma-43)	272563.CD630_14550
CD630_RS15185	641.624	1.02712	0.108637	9.45466	3.24076e-21	1.40685e-20	70.4279	CD630_RS15185	CD630_28430	RefSeq	gene	gene-CD630_RS15185	CD630_RS15185	protein_coding	NC_009089.1	3325313	3326311	999	-	57297233	Q183S7	Q183S7_CLOD6	Putative zinc-binding dehydrogenase (EC 1.6.5.5)	CD630_28430	CD630_28430	332	unreviewed	Clostridioides difficile (strain 630) (Peptoclostridium difficile)	cdf:CD630_28430	NA	putative zinc-binding dehydrogenase	272563.CD630_28430
CD630_RS02585	570.12	1.02601	0.107944	9.50506	1.99939e-21	8.75087e-21	215.117	CD630_RS02585	CD630_04081	RefSeq	gene	gene-CD630_RS02585	CD630_RS02585	protein_coding	NC_009089.1	480597	480878	282	+	NA	Q188J4	Q188J4_CLOD6	Putative conjugative transposon protein Tn1549-like, CTn2-Orf2	CD630_04081	CD630_04081	93	unreviewed	Clostridioides difficile (strain 630) (Peptoclostridium difficile)	cdf:CD630_04081	NA	putative conjugative transposon protein Tn1549-like, CTn2-Orf2	272563.CD630_04081
CD630_RS04730	215.685	1.02465	0.122842	8.34119	7.3548e-17	2.73987e-16	30.086	CD630_RS04730	CD630_08290	RefSeq	gene	gene-CD630_RS04730	CD630_RS04730	protein_coding	NC_009089.1	1003553	1004368	816	+	NA	Q18A27	Q18A27_CLOD6	Putative metallo-beta-lactamase superfamily protein	CD630_08290	CD630_08290	271	unreviewed	Clostridioides difficile (strain 630) (Peptoclostridium difficile)	cdf:CD630_08290	ko:K06897	putative metallo-beta-lactamase superfamily protein	272563.CD630_08290
[truncated: 2,850 more rows]

## Sheet: 1 h RDZ vs DMSO
RefSeq Gene ID	baseMean	log2FoldChange	lfcSE	stat	pvalue	padj	Mean_TPM	locus_tag	old_locus_tag	source	type	ID	Name	gene_biotype	seqnames	start	end	width	strand	Entrez_GeneID	UniProt_Entry	UniProt_Entry.name	UniProt_Protein.names	UniProt_Gene.names	UniProt_Gene.names_without_old_locus_tag	UniProt_Length	UniProt_Status	UniProt_Organism	Kegg_Gene_ID	Kegg_Orthology	Kegg_Gene_Name	STRING_id
[truncated: 3,730 more rows]

## Sheet: 2 h RDZ vs DMSO
RefSeq Gene ID	baseMean	log2FoldChange	lfcSE	stat	pvalue	padj	Mean_TPM	locus_tag	old_locus_tag	source	type	ID	Name	gene_biotype	seqnames	start	end	width	strand	Entrez_GeneID	UniProt_Entry	UniProt_Entry.name	UniProt_Protein.names	UniProt_Gene.names	UniProt_Gene.names_without_old_locus_tag	UniProt_Length	UniProt_Status	UniProt_Organism	Kegg_Gene_ID	Kegg_Orthology	Kegg_Gene_Name	STRING_id
[truncated: 3,730 more rows]

[truncated: 1 more sheets: 3 h RDZ vs DMSO]
